# Supplementary material for: Accelerating lithium-mediated nitrogen reduction through an integrated palladium membrane hydrogenation reactor
Source: Nat Commun. 2025 Jul 28;16:6696. doi: 10.1038/s41467-025-62088-z (PMC12304132; doi:10.1038/s41467-025-62088-z)
Supplement: Supplementary file 3 — Source Data [file 41467_2025_62088_MOESM3_ESM.xlsx]

## Sheet: Fig 2a
		Yeild rate
		PdM-LiNRR	LiNRR
	Methanol	1.04841	0.510403
	Ethanol	1.8426	0.630432
	1-Propanol	0.703185	0.270913
	1-Butanol	0.242887	0.0624204
	1-Hexanol	0.755839	0
	1,2 Propanediol	0.846709	0

## Sheet: Fig 2b
	Hydrogenation Current (mA.cm-2)	FE (%)	St. Dev.	Rate (μmol.cm-2.hr-1)	St. Dev.
	None	1.59165	0.201366	0.630432	0.0797588
	1	2.81965	0.357728	1.46752	0.186183
	3	2.326	0.121949	1.8426	0.0966048
	5	1.65316	0.138252	1.70248	0.142375
	10	1.44477	0.225298	2.36914	0.369446
	30	0.551401	0.0706992	2.31507	0.296833

## Sheet: Fig 2c
	LiNRR Current (mA.cm-2)	FE (%)	St. Dev.	Rate (μmol.cm-2.hr-1)	St. Dev.
	None	0	0	0	0
	1	0.668471	0.106521	0.347912	0.05544
	2	0.953683	0.172438	0.604388	0.109281
	3	2.326	0.121949	1.8426	0.0966048

## Sheet: Fig 2d
	Stability	Concentration (mM)
	1	0.0715556
	2	0.159822
	4	0.259067
	6	0.3678
	8	0.495867
	24	1.00951
	28	1.03591
	32	1.01258
	48	1.11018
	56	1.05627
	81	1.10951
	97	1.07467

## Sheet: Fig 2e
			15N		14N
		8.09293	1426.5	8.08659	20105
		8.09269	1404	8.08634	20051
		8.09244	1377	8.0861	19988.5
		8.0922	1353	8.08586	19928.5
		8.09195	1330	8.08561	19872
		8.09171	1301.5	8.08537	19814.5
		8.09146	1267	8.08512	19757.5
		8.09122	1230.5	8.08488	19711
		8.09097	1196.5	8.08463	19683.5
		8.09073	1170	8.08439	19676.5
		8.09049	1155	8.08414	19680
		8.09024	1150.5	8.0839	19689.5
		8.09	1149.5	8.08366	19704.5
		8.08975	1147.5	8.08341	19725.5
		8.08951	1143.5	8.08317	19752
		8.08926	1135.5	8.08292	19786.5
		8.08902	1124.5	8.08268	19831
		8.08878	1108.5	8.08243	19877.5
		8.08853	1087.5	8.08219	19912.5
		8.08829	1063.5	8.08194	19927
		8.08804	1042.5	8.0817	19919
		8.0878	1030.5	8.08146	19890.5
		8.08755	1035	8.08121	19854.5
		8.08731	1058	8.08097	19832
		8.08706	1094.5	8.08072	19841
		8.08682	1138.5	8.08048	19881.5
		8.08658	1185.5	8.08023	19935.5
		8.08633	1229.5	8.07999	19986
		8.08609	1263	8.07974	20025.5
		8.08584	1275.5	8.0795	20055
		8.0856	1261.5	8.07926	20073
		8.08535	1223.5	8.07901	20083
		8.08511	1170	8.07877	20085
		8.08486	1113	8.07852	20078
		8.08462	1067	8.07828	20061.5
		8.08438	1048	8.07803	20049.5
		8.08413	1058.5	8.07779	20058
		8.08389	1087	8.07754	20089.5
		8.08364	1113.5	8.0773	20133.5
		8.0834	1131	8.07706	20174.5
		8.08315	1149	8.07681	20198.5
		8.08291	1179	8.07657	20196
		8.08266	1218.5	8.07632	20168.5
		8.08242	1256.5	8.07608	20123
		8.08218	1283	8.07583	20070
		8.08193	1296.5	8.07559	20019
		8.08169	1301	8.07534	19981
		8.08144	1302.5	8.0751	19965.5
		8.0812	1302.5	8.07486	19979
		8.08095	1303.5	8.07461	20012.5
		8.08071	1304.5	8.07437	20042
		8.08046	1299.5	8.07412	20043
		8.08022	1280.5	8.07388	20018
		8.07998	1242.5	8.07363	19989
		8.07973	1188.5	8.07339	19972
		8.07949	1125	8.07314	19968
		8.07924	1062.5	8.0729	19970
		8.079	1012.5	8.07266	19972
		8.07875	977.5	8.07241	19968
		8.07851	952	8.07217	19949
		8.07826	927.5	8.07192	19913
		8.07802	901.5	8.07168	19870
		8.07778	874.5	8.07143	19835
		8.07753	847.5	8.07119	19817.5
		8.07729	823.5	8.07094	19815.5
		8.07704	805	8.0707	19824.5
		8.0768	798	8.07046	19842
		8.07655	809	8.07021	19861
		8.07631	838	8.06997	19869
		8.07606	876	8.06972	19852
		8.07582	909.5	8.06948	19806
		8.07558	931.5	8.06923	19742
		8.07533	945.5	8.06899	19682
		8.07509	959.5	8.06875	19647.5
		8.07484	981.5	8.0685	19649.5
		8.0746	1012	8.06826	19682.5
		8.07435	1046.5	8.06801	19728.5
		8.07411	1078	8.06777	19768
		8.07387	1105	8.06752	19792.5
		8.07362	1129	8.06728	19803.5
		8.07338	1154	8.06703	19804.5
		8.07313	1177.5	8.06679	19797.5
		8.07289	1193.5	8.06655	19780
		8.07264	1199.5	8.0663	19752
		8.0724	1197.5	8.06606	19718
		8.07215	1187	8.06581	19686.5
		8.07191	1164	8.06557	19668
		8.07167	1124	8.06532	19669
		8.07142	1074.5	8.06508	19685.5
		8.07118	1030.5	8.06483	19713.5
		8.07093	1006.5	8.06459	19748.5
		8.07069	1008	8.06435	19783
		8.07044	1029	8.0641	19806
		8.0702	1056.5	8.06386	19809.5
		8.06995	1080.5	8.06361	19795
		8.06971	1097	8.06337	19776
		8.06947	1109.5	8.06312	19775
		8.06922	1123.5	8.06288	19810.5
		8.06898	1143.5	8.06263	19887.5
		8.06873	1170	8.06239	19998.5
		8.06849	1199	8.06215	20123.5
		8.06824	1224	8.0619	20239
		8.068	1238	8.06166	20328.5
		8.06775	1234	8.06141	20391.5
		8.06751	1210	8.06117	20433.5
		8.06727	1170.5	8.06092	20452
		8.06702	1123	8.06068	20446.5
		8.06678	1079.5	8.06043	20422.5
		8.06653	1051	8.06019	20389.5
		8.06629	1044	8.05995	20354
		8.06604	1057	8.0597	20319.5
		8.0658	1085	8.05946	20291.5
		8.06555	1116.5	8.05921	20273.5
		8.06531	1138.5	8.05897	20267
		8.06507	1148.5	8.05872	20268
		8.06482	1157	8.05848	20267.5
		8.06458	1173.5	8.05823	20261.5
		8.06433	1197.5	8.05799	20254.5
		8.06409	1219	8.05775	20254.5
		8.06384	1227.5	8.0575	20260
		8.0636	1217.5	8.05726	20261.5
		8.06335	1194.5	8.05701	20251.5
		8.06311	1169.5	8.05677	20230.5
		8.06287	1152.5	8.05652	20201.5
		8.06262	1149	8.05628	20169
		8.06238	1161	8.05603	20132
		8.06213	1183.5	8.05579	20084.5
		8.06189	1210.5	8.05555	20021.5
		8.06164	1242.5	8.0553	19950.5
		8.0614	1277	8.05506	19889
		8.06115	1307.5	8.05481	19852
		8.06091	1325	8.05457	19840.5
		8.06067	1328	8.05432	19838.5
		8.06042	1321.5	8.05408	19831
		8.06018	1313	8.05383	19813
		8.05993	1305	8.05359	19791.5
		8.05969	1295	8.05335	19773
		8.05944	1278.5	8.0531	19760
		8.0592	1255.5	8.05286	19754.5
		8.05895	1230.5	8.05261	19766
		8.05871	1211	8.05237	19807
		8.05847	1201	8.05212	19876.5
		8.05822	1204.5	8.05188	19952
		8.05798	1225.5	8.05163	20012.5
		8.05773	1256.5	8.05139	20049
		8.05749	1281	8.05115	20064
		8.05724	1288	8.0509	20067
		8.057	1284	8.05066	20066.5
		8.05676	1282	8.05041	20065.5
		8.05651	1286.5	8.05017	20058.5
		8.05627	1295.5	8.04992	20039.5
		8.05602	1300.5	8.04968	20010.5
		8.05578	1295.5	8.04944	19985.5
		8.05553	1277	8.04919	19981.5
		8.05529	1248	8.04895	20005
		8.05504	1214.5	8.0487	20044
		8.0548	1183	8.04846	20078.5
		8.05456	1154.5	8.04821	20095
		8.05431	1132.5	8.04797	20089.5
		8.05407	1123.5	8.04772	20068.5
		8.05382	1130.5	8.04748	20042
		8.05358	1151	8.04724	20015.5
		8.05333	1178	8.04699	19990.5
		8.05309	1202	8.04675	19969
		8.05284	1222	8.0465	19962.5
		8.0526	1243.5	8.04626	19979.5
		8.05236	1276.5	8.04601	20014
		8.05211	1322.5	8.04577	20051.5
		8.05187	1369	8.04552	20073.5
		8.05162	1398	8.04528	20069
		8.05138	1397.5	8.04504	20042.5
		8.05113	1372.5	8.04479	20008.5
		8.05089	1340	8.04455	19980
		8.05064	1309	8.0443	19960
		8.0504	1278.5	8.04406	19947.5
		8.05016	1249	8.04381	19944
		8.04991	1226.5	8.04357	19948.5
		8.04967	1216	8.04332	19961.5
		8.04942	1215	8.04308	19985
		8.04918	1217.5	8.04284	20012.5
		8.04893	1218.5	8.04259	20035
		8.04869	1215.5	8.04235	20047
		8.04844	1209	8.0421	20056
		8.0482	1198.5	8.04186	20068
		8.04796	1184	8.04161	20076.5
		8.04771	1163	8.04137	20067
		8.04747	1139.5	8.04112	20032.5
		8.04722	1120	8.04088	19982
		8.04698	1110	8.04064	19933.5
		8.04673	1102	8.04039	19899.5
		8.04649	1084	8.04015	19875.5
		8.04624	1054.5	8.0399	19856.5
		8.046	1025	8.03966	19844
		8.04576	1008.5	8.03941	19841.5
		8.04551	1008	8.03917	19849
		8.04527	1019.5	8.03892	19863.5
		8.04502	1033	8.03868	19879
		8.04478	1037.5	8.03844	19892.5
		8.04453	1021.5	8.03819	19913
		8.04429	983.5	8.03795	19951
		8.04404	941	8.0377	20008
		8.0438	917	8.03746	20071.5
		8.04356	923.5	8.03721	20126.5
		8.04331	960	8.03697	20170
		8.04307	1015	8.03672	20211.5
		8.04282	1075.5	8.03648	20259.5
		8.04258	1131	8.03624	20309.5
		8.04233	1176	8.03599	20352.5
		8.04209	1206	8.03575	20382.5
		8.04185	1220	8.0355	20400.5
		8.0416	1217.5	8.03526	20411
		8.04136	1202	8.03501	20415.5
		8.04111	1176.5	8.03477	20407.5
		8.04087	1140.5	8.03452	20378
		8.04062	1095	8.03428	20332
		8.04038	1046	8.03404	20287
		8.04013	1006.5	8.03379	20259
		8.03989	985.5	8.03355	20253
		8.03965	985.5	8.0333	20266
		8.0394	998.5	8.03306	20288
		8.03916	1016	8.03281	20304
		8.03891	1027.5	8.03257	20305
		8.03867	1028	8.03232	20294
		8.03842	1017.5	8.03208	20281
		8.03818	998.5	8.03184	20270.5
		8.03793	973.5	8.03159	20260.5
		8.03769	948.5	8.03135	20245.5
		8.03745	930	8.0311	20224.5
		8.0372	921	8.03086	20201.5
		8.03696	919	8.03061	20183
		8.03671	922.5	8.03037	20173
		8.03647	931	8.03012	20167.5
		8.03622	943	8.02988	20156.5
		8.03598	952.5	8.02964	20131.5
		8.03573	958	8.02939	20095.5
		8.03549	962	8.02915	20063.5
		8.03525	961.5	8.0289	20050.5
		8.035	951	8.02866	20059.5
		8.03476	926.5	8.02841	20079
		8.03451	896	8.02817	20095
		8.03427	869.5	8.02793	20102.5
		8.03402	856.5	8.02768	20103.5
		8.03378	860	8.02744	20096.5
		8.03353	879.5	8.02719	20076
		8.03329	910	8.02695	20042
		8.03305	944	8.0267	20000.5
		8.0328	976.5	8.02646	19961
		8.03256	1009.5	8.02621	19930.5
		8.03231	1042.5	8.02597	19909
		8.03207	1070.5	8.02573	19888.5
		8.03182	1091	8.02548	19866
		8.03158	1107	8.02524	19850.5
		8.03133	1122	8.02499	19856
		8.03109	1137.5	8.02475	19888.5
		8.03085	1155.5	8.0245	19941.5
		8.0306	1179.5	8.02426	20003.5
		8.03036	1207	8.02401	20060
		8.03011	1233	8.02377	20098.5
		8.02987	1249.5	8.02353	20109
		8.02962	1251.5	8.02328	20087
		8.02938	1240	8.02304	20035
		8.02913	1221	8.02279	19965.5
		8.02889	1201	8.02255	19889
		8.02865	1180	8.0223	19812
		8.0284	1150	8.02206	19738.5
		8.02816	1110	8.02181	19676.5
		8.02791	1068	8.02157	19639
		8.02767	1032	8.02133	19641
		8.02742	1009.5	8.02108	19683
		8.02718	1002.5	8.02084	19748.5
		8.02693	1008	8.02059	19812
		8.02669	1019.5	8.02035	19853
		8.02645	1032	8.0201	19869
		8.0262	1047.5	8.01986	19872
		8.02596	1071.5	8.01961	19877
		8.02571	1106.5	8.01937	19888.5
		8.02547	1150	8.01913	19903.5
		8.02522	1193	8.01888	19918
		8.02498	1226	8.01864	19932
		8.02474	1241.5	8.01839	19950.5
		8.02449	1235	8.01815	19979.5
		8.02425	1210	8.0179	20014.5
		8.024	1174	8.01766	20043.5
		8.02376	1131.5	8.01741	20058
		8.02351	1088.5	8.01717	20060.5
		8.02327	1058.5	8.01693	20064.5
		8.02302	1048	8.01668	20082.5
		8.02278	1055	8.01644	20115.5
		8.02254	1068	8.01619	20150.5
		8.02229	1080	8.01595	20170
		8.02205	1091	8.0157	20164
		8.0218	1105.5	8.01546	20137
		8.02156	1129	8.01521	20103
		8.02131	1162.5	8.01497	20082
		8.02107	1202	8.01473	20088
		8.02082	1242.5	8.01448	20120
		8.02058	1279	8.01424	20159
		8.02034	1305.5	8.01399	20185
		8.02009	1318.5	8.01375	20188.5
		8.01985	1320	8.0135	20178.5
		8.0196	1316	8.01326	20168.5
		8.01936	1311	8.01301	20163.5
		8.01911	1298.5	8.01277	20159
		8.01887	1269.5	8.01253	20154
		8.01862	1225.5	8.01228	20153.5
		8.01838	1185	8.01204	20161
		8.01814	1166.5	8.01179	20168
		8.01789	1174	8.01155	20160.5
		8.01765	1195.5	8.0113	20133
		8.0174	1221	8.01106	20096
		8.01716	1251	8.01081	20064.5
		8.01691	1285	8.01057	20048.5
		8.01667	1316.5	8.01033	20052.5
		8.01642	1341.5	8.01008	20073.5
		8.01618	1363	8.00984	20101.5
		8.01594	1385.5	8.00959	20130
		8.01569	1406	8.00935	20158
		8.01545	1416.5	8.0091	20185.5
		8.0152	1411	8.00886	20206.5
		8.01496	1390.5	8.00862	20209.5
		8.01471	1357.5	8.00837	20183.5
		8.01447	1317.5	8.00813	20126
		8.01422	1277.5	8.00788	20046.5
		8.01398	1245.5	8.00764	19967
		8.01374	1225.5	8.00739	19905
		8.01349	1215.5	8.00715	19866.5
		8.01325	1216.5	8.0069	19848
		8.013	1228	8.00666	19842
		8.01276	1246	8.00642	19840.5
		8.01251	1264	8.00617	19829.5
		8.01227	1280.5	8.00593	19798.5
		8.01202	1297	8.00568	19746
		8.01178	1312	8.00544	19681
		8.01154	1322.5	8.00519	19616
		8.01129	1324	8.00495	19561.5
		8.01105	1315.5	8.0047	19520
		8.0108	1302	8.00446	19487.5
		8.01056	1286.5	8.00422	19461
		8.01031	1269	8.00397	19438.5
		8.01007	1248.5	8.00373	19416.5
		8.00983	1224.5	8.00348	19396.5
		8.00958	1200	8.00324	19388
		8.00934	1177.5	8.00299	19402
		8.00909	1158.5	8.00275	19439
		8.00885	1142.5	8.0025	19486
		8.0086	1129.5	8.00226	19525.5
		8.00836	1119.5	8.00202	19547
		8.00811	1110.5	8.00177	19549.5
		8.00787	1100.5	8.00153	19539.5
		8.00763	1096	8.00128	19529.5
		8.00738	1101	8.00104	19533.5
		8.00714	1117	8.00079	19557.5
		8.00689	1141	8.00055	19594.5
		8.00665	1167.5	8.0003	19631
		8.0064	1188.5	8.00006	19659.5
		8.00616	1198.5	7.99982	19687
		8.00591	1197	7.99957	19729
		8.00567	1190	7.99933	19788.5
		8.00543	1183.5	7.99908	19849
		8.00518	1180	7.99884	19886.5
		8.00494	1181	7.99859	19892
		8.00469	1183	7.99835	19868
		8.00445	1180.5	7.9981	19825
		8.0042	1166	7.99786	19779
		8.00396	1140	7.99762	19743.5
		8.00371	1113	7.99737	19721
		8.00347	1098	7.99713	19707
		8.00323	1094.5	7.99688	19702
		8.00298	1093.5	7.99664	19709.5
		8.00274	1084.5	7.99639	19734.5
		8.00249	1062	7.99615	19775.5
		8.00225	1032	7.9959	19830
		8.002	1007	7.99566	19895
		8.00176	999.5	7.99542	19963
		8.00151	1009.5	7.99517	20015.5
		8.00127	1028.5	7.99493	20033
		8.00103	1053.5	7.99468	20011.5
		8.00078	1088	7.99444	19969.5
		8.00054	1131.5	7.99419	19927
		8.00029	1175	7.99395	19893.5
		8.00005	1203	7.9937	19866
		7.9998	1206	7.99346	19840.5
		7.99956	1186	7.99322	19815.5
		7.99931	1158.5	7.99297	19795.5
		7.99907	1140.5	7.99273	19784.5
		7.99883	1137.5	7.99248	19781.5
		7.99858	1141.5	7.99224	19778
		7.99834	1139	7.99199	19770
		7.99809	1125	7.99175	19760
		7.99785	1101	7.9915	19753
		7.9976	1073	7.99126	19750
		7.99736	1050.5	7.99102	19751
		7.99711	1034.5	7.99077	19758
		7.99687	1021	7.99053	19776
		7.99663	1004.5	7.99028	19803
		7.99638	983	7.99004	19829.5
		7.99614	962.5	7.98979	19850
		7.99589	950	7.98955	19867
		7.99565	949.5	7.9893	19885.5
		7.9954	955.5	7.98906	19908.5
		7.99516	958.5	7.98882	19941.5
		7.99491	948.5	7.98857	19988
		7.99467	921.5	7.98833	20044
		7.99443	882	7.98808	20098
		7.99418	841	7.98784	20134.5
		7.99394	808	7.98759	20148
		7.99369	787	7.98735	20147.5
		7.99345	779.5	7.98711	20150
		7.9932	786.5	7.98686	20159.5
		7.99296	808.5	7.98662	20170.5
		7.99272	842	7.98637	20183
		7.99247	885	7.98613	20199
		7.99223	939.5	7.98588	20214
		7.99198	1003	7.98564	20221
		7.99174	1068	7.98539	20215.5
		7.99149	1117.5	7.98515	20200.5
		7.99125	1138	7.98491	20180.5
		7.991	1130.5	7.98466	20160
		7.99076	1107.5	7.98442	20139.5
		7.99052	1081.5	7.98417	20115
		7.99027	1053	7.98393	20082
		7.99003	1014.5	7.98368	20038
		7.98978	960	7.98344	19984
		7.98954	895	7.98319	19922
		7.98929	837	7.98295	19859.5
		7.98905	802	7.98271	19807
		7.9888	793.5	7.98246	19770.5
		7.98856	802	7.98222	19745
		7.98832	814.5	7.98197	19723.5
		7.98807	829	7.98173	19707
		7.98783	848	7.98148	19702
		7.98758	873.5	7.98124	19714.5
		7.98734	901.5	7.98099	19741.5
		7.98709	926	7.98075	19772
		7.98685	941	7.98051	19795
		7.9866	945	7.98026	19806.5
		7.98636	944	7.98002	19811.5
		7.98612	944.5	7.97977	19816.5
		7.98587	953.5	7.97953	19821
		7.98563	972.5	7.97928	19825
		7.98538	1000.5	7.97904	19830
		7.98514	1033.5	7.97879	19836.5
		7.98489	1066.5	7.97855	19841.5
		7.98465	1096	7.97831	19843
		7.9844	1113	7.97806	19842.5
		7.98416	1112	7.97782	19841.5
		7.98392	1098	7.97757	19837
		7.98367	1081	7.97733	19830
		7.98343	1069.5	7.97708	19822
		7.98318	1068	7.97684	19816
		7.98294	1078	7.97659	19817
		7.98269	1100.5	7.97635	19837.5
		7.98245	1130	7.97611	19886
		7.9822	1156.5	7.97586	19958.5
		7.98196	1164.5	7.97562	20036
		7.98172	1147.5	7.97537	20100.5
		7.98147	1114	7.97513	20139.5
		7.98123	1082.5	7.97488	20161
		7.98098	1067	7.97464	20185
		7.98074	1067	7.97439	20230
		7.98049	1077.5	7.97415	20291.5
		7.98025	1096	7.97391	20352.5
		7.98	1124.5	7.97366	20395
		7.97976	1160	7.97342	20412.5
		7.97952	1193.5	7.97317	20405.5
		7.97927	1216.5	7.97293	20378.5
		7.97903	1229.5	7.97268	20336.5
		7.97878	1237	7.97244	20291
		7.97854	1241.5	7.97219	20255
		7.97829	1242	7.97195	20236.5
		7.97805	1236	7.97171	20234
		7.97781	1224	7.97146	20237
		7.97756	1207	7.97122	20239.5
		7.97732	1188	7.97097	20239.5
		7.97707	1173.5	7.97073	20235.5
		7.97683	1165	7.97048	20228
		7.97658	1159	7.97024	20219
		7.97634	1149	7.96999	20208
		7.97609	1133.5	7.96975	20190.5
		7.97585	1116	7.96951	20163.5
		7.97561	1098	7.96926	20129.5
		7.97536	1079.5	7.96902	20096.5
		7.97512	1060.5	7.96877	20074
		7.97487	1048.5	7.96853	20065.5
		7.97463	1053.5	7.96828	20063
		7.97438	1077.5	7.96804	20056
		7.97414	1113	7.9678	20044.5
		7.97389	1149	7.96755	20041
		7.97365	1175	7.96731	20056.5
		7.97341	1183	7.96706	20087.5
		7.97316	1167.5	7.96682	20119
		7.97292	1129.5	7.96657	20137.5
		7.97267	1081	7.96633	20141.5
		7.97243	1038	7.96608	20132
		7.97218	1013	7.96584	20114.5
		7.97194	1007.5	7.9656	20092.5
		7.97169	1015.5	7.96535	20072
		7.97145	1029	7.96511	20064
		7.97121	1039	7.96486	20075.5
		7.97096	1043	7.96462	20103
		7.97072	1039	7.96437	20126.5
		7.97047	1025	7.96413	20129.5
		7.97023	1001	7.96388	20105
		7.96998	973	7.96364	20058.5
		7.96974	950	7.9634	20004
		7.96949	942.5	7.96315	19953
		7.96925	954	7.96291	19909.5
		7.96901	978.5	7.96266	19873.5
		7.96876	1001	7.96242	19845.5
		7.96852	1009.5	7.96217	19824.5
		7.96827	997.5	7.96193	19804
		7.96803	964	7.96168	19779.5
		7.96778	917.5	7.96144	19755
		7.96754	872	7.9612	19739
		7.96729	846	7.96095	19740
		7.96705	848.5	7.96071	19756.5
		7.96681	874.5	7.96046	19777.5
		7.96656	911.5	7.96022	19791.5
		7.96632	948.5	7.95997	19793.5
		7.96607	981.5	7.95973	19782.5
		7.96583	1007.5	7.95948	19764.5
		7.96558	1028.5	7.95924	19751
		7.96534	1046.5	7.959	19753.5
		7.96509	1062	7.95875	19768.5
		7.96485	1069	7.95851	19785
		7.96461	1059.5	7.95826	19797.5
		7.96436	1035	7.95802	19814
		7.96412	1003	7.95777	19840.5
		7.96387	973	7.95753	19872.5
		7.96363	950.5	7.95728	19903.5
		7.96338	937.5	7.95704	19933
		7.96314	935.5	7.9568	19961
		7.96289	951	7.95655	19985.5
		7.96265	987.5	7.95631	20005.5
		7.96241	1040.5	7.95606	20019
		7.96216	1097.5	7.95582	20024
		7.96192	1148.5	7.95557	20024.5
		7.96167	1186	7.95533	20037
		7.96143	1201.5	7.95508	20076.5
		7.96118	1190.5	7.95484	20146
		7.96094	1156	7.9546	20233.5
		7.9607	1112.5	7.95435	20323.5
		7.96045	1075.5	7.95411	20403
		7.96021	1055.5	7.95386	20470
		7.95996	1056.5	7.95362	20525.5
		7.95972	1076.5	7.95337	20566
		7.95947	1106.5	7.95313	20583.5
		7.95923	1134	7.95288	20570
		7.95898	1148	7.95264	20524.5
		7.95874	1141.5	7.9524	20456
		7.9585	1113	7.95215	20377
		7.95825	1065.5	7.95191	20296
		7.95801	1005.5	7.95166	20216
		7.95776	945.5	7.95142	20141
		7.95752	899	7.95117	20077
		7.95727	873.5	7.95093	20029
		7.95703	863.5	7.95068	19997
		7.95678	861	7.95044	19980
		7.95654	860.5	7.9502	19978
		7.9563	862.5	7.94995	19990
		7.95605	864.5	7.94971	20011
		7.95581	862	7.94946	20034.5
		7.95556	853	7.94922	20055.5
		7.95532	841.5	7.94897	20072
		7.95507	832.5	7.94873	20082.5
		7.95483	833.5	7.94848	20085.5
		7.95458	851.5	7.94824	20077.5
		7.95434	890.5	7.948	20051.5
		7.9541	947	7.94775	20005
		7.95385	1012	7.94751	19948.5
		7.95361	1074.5	7.94726	19904.5
		7.95336	1133	7.94702	19893
		7.95312	1186.5	7.94677	19915
		7.95287	1229.5	7.94653	19957
		7.95263	1254.5	7.94629	20006
		7.95238	1259	7.94604	20054
		7.95214	1249	7.9458	20094
		7.9519	1234.5	7.94555	20122
		7.95165	1228.5	7.94531	20137.5
		7.95141	1243.5	7.94506	20139.5
		7.95116	1286	7.94482	20125
		7.95092	1345	7.94457	20093
		7.95067	1395.5	7.94433	20052.5
		7.95043	1418.5	7.94409	20018.5
		7.95018	1413	7.94384	20002
		7.94994	1395	7.9436	20005.5
		7.9497	1379	7.94335	20025
		7.94945	1374	7.94311	20060.5
		7.94921	1382.5	7.94286	20113.5
		7.94896	1408.5	7.94262	20181
		7.94872	1447.5	7.94237	20253.5
		7.94847	1487	7.94213	20318.5
		7.94823	1514.5	7.94189	20362
		7.94798	1526	7.94164	20377.5
		7.94774	1525.5	7.9414	20371.5
		7.9475	1513	7.94115	20358.5
		7.94725	1487	7.94091	20346
		7.94701	1453.5	7.94066	20335
		7.94676	1424	7.94042	20320.5
		7.94652	1408.5	7.94017	20295.5
		7.94627	1410	7.93993	20256
		7.94603	1426	7.93969	20205
		7.94579	1448	7.93944	20154
		7.94554	1466.5	7.9392	20119
		7.9453	1477.5	7.93895	20108
		7.94505	1484	7.93871	20119
		7.94481	1492.5	7.93846	20144
		7.94456	1504	7.93822	20170.5
		7.94432	1517	7.93797	20192
		7.94407	1527.5	7.93773	20204.5
		7.94383	1535	7.93749	20210.5
		7.94359	1542.5	7.93724	20216.5
		7.94334	1556	7.937	20227.5
		7.9431	1572.5	7.93675	20244
		7.94285	1582	7.93651	20262.5
		7.94261	1576	7.93626	20278.5
		7.94236	1555.5	7.93602	20287.5
		7.94212	1528.5	7.93577	20287.5
		7.94187	1504	7.93553	20278
		7.94163	1487	7.93529	20259
		7.94139	1479	7.93504	20227
		7.94114	1477.5	7.9348	20181.5
		7.9409	1475.5	7.93455	20130.5
		7.94065	1463.5	7.93431	20081.5
		7.94041	1437	7.93406	20038
		7.94016	1398	7.93382	20001
		7.93992	1350.5	7.93357	19974
		7.93967	1299	7.93333	19957
		7.93943	1248	7.93309	19945
		7.93919	1204	7.93284	19929
		7.93894	1176	7.9326	19900
		7.9387	1168.5	7.93235	19853
		7.93845	1183.5	7.93211	19789
		7.93821	1217.5	7.93186	19716.5
		7.93796	1260	7.93162	19653
		7.93772	1295	7.93137	19615
		7.93747	1307	7.93113	19610
		7.93723	1292	7.93089	19627
		7.93699	1258	7.93064	19648.5
		7.93674	1222.5	7.9304	19655.5
		7.9365	1200	7.93015	19640.5
		7.93625	1194.5	7.92991	19609
		7.93601	1199.5	7.92966	19581
		7.93576	1208.5	7.92942	19573.5
		7.93552	1220.5	7.92917	19593.5
		7.93527	1230	7.92893	19633.5
		7.93503	1227.5	7.92869	19678.5
		7.93479	1203.5	7.92844	19716
		7.93454	1159	7.9282	19743
		7.9343	1104	7.92795	19759.5
		7.93405	1053	7.92771	19766.5
		7.93381	1013	7.92746	19768.5
		7.93356	982.5	7.92722	19770
		7.93332	954.5	7.92697	19771.5
		7.93307	922	7.92673	19771.5
		7.93283	886.5	7.92649	19776.5
		7.93259	856.5	7.92624	19792.5
		7.93234	842.5	7.926	19813.5
		7.9321	845.5	7.92575	19830
		7.93185	853.5	7.92551	19841.5
		7.93161	854	7.92526	19850.5
		7.93136	841.5	7.92502	19854.5
		7.93112	817.5	7.92478	19848.5
		7.93087	788.5	7.92453	19831.5
		7.93063	764	7.92429	19804
		7.93039	751	7.92404	19770
		7.93014	753	7.9238	19739
		7.9299	772.5	7.92355	19722.5
		7.92965	810.5	7.92331	19726
		7.92941	860.5	7.92306	19744.5
		7.92916	908.5	7.92282	19771.5
		7.92892	942.5	7.92258	19806.5
		7.92868	960.5	7.92233	19852.5
		7.92843	971.5	7.92209	19904.5
		7.92819	988	7.92184	19952.5
		7.92794	1014.5	7.9216	19995
		7.9277	1047.5	7.92135	20033.5
		7.92745	1081	7.92111	20066.5
		7.92721	1108.5	7.92086	20084
		7.92696	1126.5	7.92062	20079
		7.92672	1134.5	7.92038	20054.5
		7.92648	1135.5	7.92013	20026
		7.92623	1130.5	7.91989	20016
		7.92599	1120	7.91964	20035
		7.92574	1107	7.9194	20074
		7.9255	1101.5	7.91915	20110.5
		7.92525	1116	7.91891	20129
		7.92501	1152	7.91866	20126
		7.92476	1199.5	7.91842	20103
		7.92452	1239	7.91818	20064
		7.92428	1259.5	7.91793	20018.5
		7.92403	1260.5	7.91769	19983
		7.92379	1249.5	7.91744	19969
		7.92354	1235.5	7.9172	19980
		7.9233	1223.5	7.91695	20003
		7.92305	1210	7.91671	20020
		7.92281	1187	7.91646	20024.5
		7.92256	1146.5	7.91622	20023
		7.92232	1097.5	7.91598	20025
		7.92208	1059	7.91573	20031.5
		7.92183	1049.5	7.91549	20036
		7.92159	1074	7.91524	20033
		7.92134	1123.5	7.915	20024
		7.9211	1179	7.91475	20016
		7.92085	1224.5	7.91451	20014.5
		7.92061	1254.5	7.91426	20017
		7.92036	1272	7.91402	20018
		7.92012	1279.5	7.91378	20012.5
		7.91988	1273	7.91353	19993
		7.91963	1246	7.91329	19953.5
		7.91939	1199	7.91304	19901.5
		7.91914	1139.5	7.9128	19853.5
		7.9189	1074	7.91255	19819
		7.91865	1005	7.91231	19798
		7.91841	935.5	7.91206	19789.5
		7.91816	872.5	7.91182	19795
		7.91792	823	7.91158	19814
		7.91768	798	7.91133	19846
		7.91743	798.5	7.91109	19883.5
		7.91719	816.5	7.91084	19912.5
		7.91694	839.5	7.9106	19923
		7.9167	863.5	7.91035	19916.5
		7.91645	889	7.91011	19908
		7.91621	913.5	7.90986	19907.5
		7.91596	935	7.90962	19917
		7.91572	954.5	7.90938	19933.5
		7.91548	975	7.90913	19954
		7.91523	997.5	7.90889	19971.5
		7.91499	1022.5	7.90864	19974.5
		7.91474	1050	7.9084	19958.5
		7.9145	1077.5	7.90815	19932
		7.91425	1100.5	7.90791	19902.5
		7.91401	1116	7.90766	19873
		7.91377	1125.5	7.90742	19845
		7.91352	1133.5	7.90718	19824.5
		7.91328	1139	7.90693	19814.5
		7.91303	1136.5	7.90669	19814
		7.91279	1125	7.90644	19820
		7.91254	1109	7.9062	19828
		7.9123	1091.5	7.90595	19836
		7.91205	1071	7.90571	19841
		7.91181	1050	7.90547	19839.5
		7.91157	1035	7.90522	19824
		7.91132	1034	7.90498	19793.5
		7.91108	1049	7.90473	19759
		7.91083	1074.5	7.90449	19731.5
		7.91059	1099	7.90424	19712
		7.91034	1117.5	7.904	19694.5
		7.9101	1133	7.90375	19678.5
		7.90985	1147	7.90351	19672.5
		7.90961	1155.5	7.90327	19681
		7.90937	1156.5	7.90302	19699
		7.90912	1150.5	7.90278	19713
		7.90888	1139	7.90253	19711
		7.90863	1128.5	7.90229	19690.5
		7.90839	1127.5	7.90204	19662
		7.90814	1139.5	7.9018	19639
		7.9079	1161	7.90155	19633.5
		7.90765	1185	7.90131	19644.5
		7.90741	1203.5	7.90107	19661.5
		7.90717	1213	7.90082	19671
		7.90692	1214	7.90058	19665.5
		7.90668	1209	7.90033	19642
		7.90643	1202.5	7.90009	19603.5
		7.90619	1200.5	7.89984	19560
		7.90594	1210	7.8996	19525
		7.9057	1230	7.89935	19509
		7.90545	1252.5	7.89911	19516
		7.90521	1267	7.89887	19538
		7.90497	1266.5	7.89862	19568
		7.90472	1243	7.89838	19604
		7.90448	1194	7.89813	19650
		7.90423	1126.5	7.89789	19705.5
		7.90399	1053	7.89764	19757
		7.90374	982	7.8974	19786.5
		7.9035	919.5	7.89715	19785.5
		7.90325	872	7.89691	19762.5
		7.90301	842.5	7.89667	19735.5
		7.90277	825.5	7.89642	19717
		7.90252	816.5	7.89618	19712
		7.90228	817	7.89593	19722
		7.90203	828	7.89569	19749
		7.90179	848	7.89544	19786
		7.90154	869	7.8952	19822
		7.9013	887.5	7.89495	19847.5
		7.90105	903	7.89471	19861.5
		7.90081	911.5	7.89447	19864
		7.90057	908.5	7.89422	19852
		7.90032	895	7.89398	19822.5
		7.90008	877.5	7.89373	19782.5
		7.89983	862	7.89349	19746.5
		7.89959	848	7.89324	19722.5
		7.89934	829.5	7.893	19707.5
		7.8991	805	7.89275	19698
		7.89885	781.5	7.89251	19691.5
		7.89861	768	7.89227	19685
		7.89837	768	7.89202	19677.5
		7.89812	776.5	7.89178	19673.5
		7.89788	787.5	7.89153	19676.5
		7.89763	802	7.89129	19685.5
		7.89739	823	7.89104	19697.5
		7.89714	850.5	7.8908	19708.5
		7.8969	880	7.89055	19716.5
		7.89666	907.5	7.89031	19725.5
		7.89641	937	7.89007	19747.5
		7.89617	972.5	7.88982	19790.5
		7.89592	1014.5	7.88958	19850.5
		7.89568	1057	7.88933	19915
		7.89543	1089.5	7.88909	19971.5
		7.89519	1101.5	7.88884	20011.5
		7.89494	1089	7.8886	20034
		7.8947	1057.5	7.88835	20038
		7.89446	1014.5	7.88811	20024.5
		7.89421	963.5	7.88787	19995
		7.89397	906.5	7.88762	19954.5
		7.89372	847.5	7.88738	19912
		7.89348	798	7.88713	19881
		7.89323	769.5	7.88689	19868.5
		7.89299	767.5	7.88664	19867.5
		7.89274	789	7.8864	19863
		7.8925	824.5	7.88615	19847
		7.89226	866	7.88591	19827
		7.89201	910	7.88567	19815.5
		7.89177	954	7.88542	19817
		7.89152	996	7.88518	19826
		7.89128	1034	7.88493	19839.5
		7.89103	1069	7.88469	19857
		7.89079	1097.5	7.88444	19880
		7.89054	1120.5	7.8842	19906.5
		7.8903	1142.5	7.88396	19929.5
		7.89006	1167.5	7.88371	19941.5
		7.88981	1196.5	7.88347	19942
		7.88957	1231.5	7.88322	19937.5
		7.88932	1275	7.88298	19933
		7.88908	1323	7.88273	19926.5
		7.88883	1368	7.88249	19911.5
		7.88859	1403.5	7.88224	19885.5
		7.88834	1421.5	7.882	19851.5
		7.8881	1417.5	7.88176	19817.5
		7.88786	1393.5	7.88151	19794.5
		7.88761	1357.5	7.88127	19786
		7.88737	1316	7.88102	19785.5
		7.88712	1271.5	7.88078	19782.5
		7.88688	1227	7.88053	19769.5
		7.88663	1190	7.88029	19750
		7.88639	1162.5	7.88004	19735.5
		7.88614	1141	7.8798	19736.5
		7.8859	1124.5	7.87956	19753
		7.88566	1115	7.87931	19772
		7.88541	1112	7.87907	19781.5
		7.88517	1110	7.87882	19782.5
		7.88492	1105.5	7.87858	19785
		7.88468	1097.5	7.87833	19791.5
		7.88443	1085.5	7.87809	19794.5
		7.88419	1071.5	7.87784	19793.5
		7.88394	1060.5	7.8776	19799
		7.8837	1052	7.87736	19822
		7.88346	1040.5	7.87711	19862
		7.88321	1020.5	7.87687	19909.5
		7.88297	992.5	7.87662	19954
		7.88272	961.5	7.87638	19987
		7.88248	935	7.87613	20003
		7.88223	914.5	7.87589	20007.5
		7.88199	895	7.87564	20005
		7.88175	868.5	7.8754	19998.5
		7.8815	832	7.87516	19987
		7.88126	793	7.87491	19973
		7.88101	766	7.87467	19958.5
		7.88077	756	7.87442	19945
		7.88052	752	7.87418	19931
		7.88028	739	7.87393	19917.5
		7.88003	715	7.87369	19907.5
		7.87979	691.5	7.87344	19903.5
		7.87955	678	7.8732	19902.5
		7.8793	677.5	7.87296	19899
		7.87906	686.5	7.87271	19890
		7.87881	701.5	7.87247	19882
		7.87857	718.5	7.87222	19888.5
		7.87832	735	7.87198	19916
		7.87808	748	7.87173	19958.5
		7.87783	754	7.87149	20001.5
		7.87759	753	7.87124	20030.5
		7.87735	748	7.871	20036
		7.8771	744.5	7.87076	20020
		7.87686	747	7.87051	19991
		7.87661	757	7.87027	19955.5
		7.87637	779	7.87002	19919.5
		7.87612	813.5	7.86978	19886
		7.87588	856.5	7.86953	19858
		7.87563	901.5	7.86929	19836.5
		7.87539	941	7.86904	19821.5
		7.87515	964	7.8688	19809
		7.8749	963.5	7.86856	19796
		7.87466	943	7.86831	19783.5
		7.87441	916	7.86807	19782
		7.87417	895.5	7.86782	19800
		7.87392	882.5	7.86758	19833.5
		7.87368	872.5	7.86733	19872.5
		7.87343	859.5	7.86709	19906.5
		7.87319	842	7.86684	19930.5
		7.87295	820	7.8666	19939
		7.8727	796.5	7.86636	19931
		7.87246	775.5	7.86611	19907
		7.87221	763	7.86587	19873.5
		7.87197	766	7.86562	19839.5
		7.87172	788.5	7.86538	19811
		7.87148	829	7.86513	19789
		7.87123	877.5	7.86489	19773
		7.87099	919.5	7.86465	19768
		7.87075	949	7.8644	19776.5
		7.8705	968.5	7.86416	19788
		7.87026	985	7.86391	19794.5
		7.87001	1002.5	7.86367	19801.5
		7.86977	1017.5	7.86342	19823
		7.86952	1021.5	7.86318	19863
		7.86928	1014	7.86293	19909.5
		7.86903	998.5	7.86269	19948
		7.86879	980	7.86245	19971
		7.86855	960	7.8622	19980
		7.8683	943.5	7.86196	19978.5
		7.86806	941	7.86171	19967
		7.86781	963	7.86147	19941.5
		7.86757	1014.5	7.86122	19903.5
		7.86732	1089	7.86098	19862.5
		7.86708	1167	7.86073	19835
		7.86683	1226	7.86049	19828.5
		7.86659	1252.5	7.86025	19834.5
		7.86635	1245.5	7.86	19836.5
		7.8661	1213	7.85976	19828
		7.86586	1169.5	7.85951	19816
		7.86561	1130.5	7.85927	19810.5
		7.86537	1109.5	7.85902	19813.5
		7.86512	1108.5	7.85878	19819
		7.86488	1116	7.85853	19825
		7.86464	1121.5	7.85829	19829
		7.86439	1120.5	7.85805	19824
		7.86415	1118.5	7.8578	19804
		7.8639	1126	7.85756	19768.5
		7.86366	1150.5	7.85731	19722
		7.86341	1191	7.85707	19673
		7.86317	1240	7.85682	19627.5
		7.86292	1287	7.85658	19593
		7.86268	1317	7.85633	19575
		7.86244	1321	7.85609	19574.5
		7.86219	1302.5	7.85585	19587.5
		7.86195	1275.5	7.8556	19610.5
		7.8617	1252.5	7.85536	19643.5
		7.86146	1235	7.85511	19684.5
		7.86121	1221.5	7.85487	19727.5
		7.86097	1209	7.85462	19768.5
		7.86072	1196	7.85438	19806
		7.86048	1180	7.85413	19841
		7.86024	1167.5	7.85389	19875
		7.85999	1165	7.85365	19909
		7.85975	1171.5	7.8534	19940
		7.8595	1177	7.85316	19962
		7.85926	1170.5	7.85291	19972.5
		7.85901	1147	7.85267	19973.5
		7.85877	1112	7.85242	19966.5
		7.85852	1075	7.85218	19943
		7.85828	1047.5	7.85193	19897.5
		7.85804	1042.5	7.85169	19832.5
		7.85779	1065	7.85145	19756
		7.85755	1105.5	7.8512	19675
		7.8573	1149.5	7.85096	19592.5
		7.85706	1187	7.85071	19520.5
		7.85681	1218	7.85047	19476
		7.85657	1245	7.85022	19470.5
		7.85632	1268.5	7.84998	19499
		7.85608	1285	7.84973	19541
		7.85584	1294	7.84949	19572
		7.85559	1296.5	7.84925	19578
		7.85535	1296.5	7.849	19565
		7.8551	1294.5	7.84876	19552
		7.85486	1284	7.84851	19552
		7.85461	1264	7.84827	19564.5
		7.85437	1240.5	7.84802	19584
		7.85412	1223.5	7.84778	19605.5
		7.85388	1216	7.84753	19624.5
		7.85364	1209	7.84729	19639
		7.85339	1191.5	7.84705	19652
		7.85315	1158.5	7.8468	19667.5
		7.8529	1116.5	7.84656	19685
		7.85266	1076	7.84631	19702.5
		7.85241	1042.5	7.84607	19715
		7.85217	1018.5	7.84582	19712.5
		7.85192	1004.5	7.84558	19692
		7.85168	1001	7.84533	19660.5
		7.85144	1007.5	7.84509	19631.5
		7.85119	1026	7.84485	19613
		7.85095	1056.5	7.8446	19601.5
		7.8507	1095	7.84436	19590.5
		7.85046	1130.5	7.84411	19576
		7.85021	1155	7.84387	19562.5
		7.84997	1172	7.84362	19557
		7.84973	1190.5	7.84338	19564
		7.84948	1212	7.84314	19585
		7.84924	1234	7.84289	19618.5
		7.84899	1255	7.84265	19655
		7.84875	1279.5	7.8424	19682
		7.8485	1311	7.84216	19694.5
		7.84826	1347	7.84191	19695.5
		7.84801	1381.5	7.84167	19691.5
		7.84777	1413	7.84142	19688.5
		7.84753	1437.5	7.84118	19686.5
		7.84728	1451.5	7.84094	19686.5
		7.84704	1452	7.84069	19689
		7.84679	1438	7.84045	19693.5
		7.84655	1413.5	7.8402	19693
		7.8463	1386.5	7.83996	19680
		7.84606	1362	7.83971	19655
		7.84581	1340.5	7.83947	19624.5
		7.84557	1319	7.83922	19595.5
		7.84533	1296	7.83898	19574
		7.84508	1272.5	7.83874	19572
		7.84484	1249	7.83849	19598.5
		7.84459	1228.5	7.83825	19649.5
		7.84435	1213.5	7.838	19708
		7.8441	1201.5	7.83776	19754.5
		7.84386	1188.5	7.83751	19782.5
		7.84361	1175	7.83727	19800
		7.84337	1167.5	7.83702	19823
		7.84313	1168	7.83678	19860.5
		7.84288	1176	7.83654	19907
		7.84264	1185	7.83629	19942.5
		7.84239	1183	7.83605	19949
		7.84215	1164.5	7.8358	19921
		7.8419	1139.5	7.83556	19873
		7.84166	1123.5	7.83531	19828
		7.84141	1123	7.83507	19806
		7.84117	1133.5	7.83482	19811
		7.84093	1145	7.83458	19835
		7.84068	1147	7.83434	19869
		7.84044	1139.5	7.83409	19902
		7.84019	1131.5	7.83385	19920
		7.83995	1135.5	7.8336	19910
		7.8397	1157	7.83336	19874.5
		7.83946	1191	7.83311	19835
		7.83921	1231.5	7.83287	19815
		7.83897	1274	7.83262	19817.5
		7.83873	1313	7.83238	19825.5
		7.83848	1343.5	7.83214	19821.5
		7.83824	1359.5	7.83189	19801.5
		7.83799	1356	7.83165	19772
		7.83775	1327	7.8314	19740.5
		7.8375	1271	7.83116	19708.5
		7.83726	1198	7.83091	19671.5
		7.83701	1124	7.83067	19627.5
		7.83677	1065.5	7.83042	19584.5
		7.83653	1029.5	7.83018	19559
		7.83628	1014	7.82994	19558
		7.83604	1011.5	7.82969	19574.5
		7.83579	1011.5	7.82945	19595
		7.83555	1011	7.8292	19614.5
		7.8353	1014.5	7.82896	19634.5
		7.83506	1022.5	7.82871	19658
		7.83481	1031	7.82847	19684
		7.83457	1029	7.82822	19710.5
		7.83433	1012	7.82798	19732.5
		7.83408	980.5	7.82774	19752.5
		7.83384	943.5	7.82749	19776
		7.83359	913	7.82725	19803.5
		7.83335	898	7.827	19828
		7.8331	898	7.82676	19843
		7.83286	905	7.82651	19845
		7.83262	915	7.82627	19837.5
		7.83237	931	7.82602	19823.5
		7.83213	955.5	7.82578	19803.5
		7.83188	983	7.82554	19774.5
		7.83164	1006	7.82529	19736
		7.83139	1027	7.82505	19696
		7.83115	1055.5	7.8248	19663
		7.8309	1097.5	7.82456	19639.5
		7.83066	1149	7.82431	19629.5
		7.83042	1197	7.82407	19635.5
		7.83017	1228	7.82383	19651.5
		7.82993	1240	7.82358	19664
		7.82968	1238	7.82334	19666
		7.82944	1225	7.82309	19663.5
		7.82919	1200.5	7.82285	19666
		7.82895	1158.5	7.8226	19683.5
		7.8287	1100.5	7.82236	19719
		7.82846	1045	7.82211	19761.5
		7.82822	1009.5	7.82187	19786
		7.82797	1000	7.82163	19773
		7.82773	1010	7.82138	19723.5
		7.82748	1030.5	7.82114	19658.5
		7.82724	1055.5	7.82089	19602
		7.82699	1080.5	7.82065	19568.5
		7.82675	1103	7.8204	19561
		7.8265	1116.5	7.82016	19578.5
		7.82626	1117	7.81991	19612.5
		7.82602	1103	7.81967	19649.5
		7.82577	1081	7.81943	19673
		7.82553	1061	7.81918	19671.5
		7.82528	1043	7.81894	19642.5
		7.82504	1015	7.81869	19594
		7.82479	971	7.81845	19540.5
		7.82455	918	7.8182	19494
		7.8243	866.5	7.81796	19461
		7.82406	825	7.81771	19449
		7.82382	794.5	7.81747	19466
		7.82357	773.5	7.81723	19510.5
		7.82333	761.5	7.81698	19569
		7.82308	757.5	7.81674	19624
		7.82284	762.5	7.81649	19668
		7.82259	774	7.81625	19708
		7.82235	786.5	7.816	19747
		7.8221	795	7.81576	19777.5
		7.82186	796	7.81551	19784.5
		7.82162	787.5	7.81527	19762.5
		7.82137	773.5	7.81503	19721
		7.82113	763.5	7.81478	19672
		7.82088	772	7.81454	19623.5
		7.82064	808.5	7.81429	19577
		7.82039	870.5	7.81405	19531
		7.82015	940	7.8138	19484.5
		7.8199	999.5	7.81356	19442.5
		7.81966	1041	7.81331	19413
		7.81942	1062.5	7.81307	19401
		7.81917	1064.5	7.81283	19402
		7.81893	1044.5	7.81258	19408
		7.81868	1003.5	7.81234	19412
		7.81844	949	7.81209	19412.5
		7.81819	895	7.81185	19410
		7.81795	851	7.8116	19404.5
		7.81771	820	7.81136	19398
		7.81746	800	7.81111	19397.5
		7.81722	790	7.81087	19411.5
		7.81697	788.5	7.81063	19445.5
		7.81673	795	7.81038	19494
		7.81648	807	7.81014	19545
		7.81624	824	7.80989	19587.5
		7.81599	844.5	7.80965	19613
		7.81575	867.5	7.8094	19622
		7.81551	886.5	7.80916	19622.5
		7.81526	895	7.80891	19622.5
		7.81502	890.5	7.80867	19625.5
		7.81477	876	7.80843	19635.5
		7.81453	859	7.80818	19655.5
		7.81428	849.5	7.80794	19681.5
		7.81404	854.5	7.80769	19701
		7.81379	872.5	7.80745	19700.5
		7.81355	896	7.8072	19675.5
		7.81331	915.5	7.80696	19634
		7.81306	927	7.80671	19591
		7.81282	928.5	7.80647	19559
		7.81257	923	7.80623	19542
		7.81233	915	7.80598	19537
		7.81208	915	7.80574	19538
		7.81184	926.5	7.80549	19540.5
		7.81159	943.5	7.80525	19538.5
		7.81135	953	7.805	19528.5
		7.81111	947	7.80476	19508.5
		7.81086	927.5	7.80451	19476.5
		7.81062	899.5	7.80427	19433.5
		7.81037	869	7.80403	19391.5
		7.81013	840	7.80378	19367.5
		7.80988	815.5	7.80354	19368.5
		7.80964	801	7.80329	19389.5
		7.80939	797.5	7.80305	19415.5
		7.80915	796	7.8028	19433
		7.80891	784.5	7.80256	19438
		7.80866	763	7.80232	19441
		7.80842	744	7.80207	19450
		7.80817	740.5	7.80183	19461
		7.80793	759.5	7.80158	19463.5
		7.80768	797.5	7.80134	19447
		7.80744	845	7.80109	19409.5
		7.80719	894.5	7.80085	19357
		7.80695	941.5	7.8006	19304.5
		7.80671	980.5	7.80036	19268
		7.80646	1008	7.80012	19257
		7.80622	1024	7.79987	19273
		7.80597	1028	7.79963	19306
		7.80573	1021.5	7.79938	19346.5
		7.80548	1004	7.79914	19392.5
		7.80524	976	7.79889	19446.5
		7.80499	937	7.79865	19503.5
		7.80475	892	7.7984	19554.5
		7.80451	851	7.79816	19594.5
		7.80426	820	7.79792	19626
		7.80402	796	7.79767	19657
		7.80377	773	7.79743	19694
		7.80353	747	7.79718	19734
		7.80328	723	7.79694	19768.5
		7.80304	706.5	7.79669	19791.5
		7.80279	701.5	7.79645	19798.5
		7.80255	706	7.7962	19786
		7.80231	716.5	7.79596	19755
		7.80206	731.5	7.79572	19715.5
		7.80182	754.5	7.79547	19685.5
		7.80157	789.5	7.79523	19673.5
		7.80133	833.5	7.79498	19671
		7.80108	882.5	7.79474	19663
		7.80084	937	7.79449	19644
		7.8006	997	7.79425	19617
		7.80035	1056.5	7.794	19591.5
		7.80011	1112.5	7.79376	19577.5
		7.79986	1164.5	7.79352	19581
		7.79962	1210	7.79327	19606
		7.79937	1241.5	7.79303	19651
		7.79913	1251.5	7.79278	19708
		7.79888	1242	7.79254	19760
		7.79864	1219.5	7.79229	19793.5
		7.7984	1190	7.79205	19804
		7.79815	1156.5	7.7918	19791.5
		7.79791	1122	7.79156	19757
		7.79766	1092	7.79132	19712
		7.79742	1074.5	7.79107	19674
		7.79717	1076	7.79083	19650
		7.79693	1094	7.79058	19637
		7.79668	1116.5	7.79034	19628
		7.79644	1133.5	7.79009	19622
		7.7962	1145	7.78985	19620.5
		7.79595	1149	7.7896	19625.5
		7.79571	1135	7.78936	19641
		7.79546	1094	7.78912	19668.5
		7.79522	1028.5	7.78887	19704.5
		7.79497	957	7.78863	19740
		7.79473	898.5	7.78838	19764.5
		7.79448	865	7.78814	19773
		7.79424	855.5	7.78789	19773.5
		7.794	861.5	7.78765	19772.5
		7.79375	874	7.7874	19768
		7.79351	889	7.78716	19744
		7.79326	905	7.78692	19692.5
		7.79302	922.5	7.78667	19618.5
		7.79277	938	7.78643	19536
		7.79253	946	7.78618	19455.5
		7.79228	943	7.78594	19386
		7.79204	925.5	7.78569	19332.5
		7.7918	896	7.78545	19294
		7.79155	863.5	7.7852	19268
		7.79131	843	7.78496	19254.5
		7.79106	842.5	7.78472	19251
		7.79082	859.5	7.78447	19248.5
		7.79057	889.5	7.78423	19240.5
		7.79033	925.5	7.78398	19236.5
		7.79008	958	7.78374	19254.5
		7.78984	975.5	7.78349	19303
		7.7896	975.5	7.78325	19377
		7.78935	964	7.783	19462
		7.78911	953.5	7.78276	19544
		7.78886	952	7.78252	19615.5
		7.78862	961.5	7.78227	19677.5
		7.78837	978	7.78203	19735
		7.78813	996.5	7.78178	19785
		7.78788	1010	7.78154	19818.5
		7.78764	1013	7.78129	19828.5
		7.7874	1005.5	7.78105	19814
		7.78715	996.5	7.78081	19780.5
		7.78691	1003	7.78056	19734
		7.78666	1032	7.78032	19678
		7.78642	1073	7.78007	19618.5
		7.78617	1107	7.77983	19561.5
		7.78593	1120	7.77958	19513.5
		7.78569	1108.5	7.77934	19479.5
		7.78544	1075	7.77909	19458
		7.7852	1025.5	7.77885	19450.5
		7.78495	972.5	7.77861	19459.5
		7.78471	932.5	7.77836	19484.5
		7.78446	921.5	7.77812	19511
		7.78422	939.5	7.77787	19518.5
		7.78397	977.5	7.77763	19496.5
		7.78373	1021.5	7.77738	19452
		7.78349	1064.5	7.77714	19402
		7.78324	1101	7.77689	19360.5
		7.783	1126	7.77665	19338.5
		7.78275	1136.5	7.77641	19347.5
		7.78251	1133	7.77616	19397
		7.78226	1118.5	7.77592	19488.5
		7.78202	1097.5	7.77567	19611.5
		7.78177	1075	7.77543	19750
		7.78153	1058.5	7.77518	19883
		7.78129	1052	7.77494	19990.5
		7.78104	1053.5	7.77469	20061
		7.7808	1056.5	7.77445	20095.5
		7.78055	1056	7.77421	20104
		7.78031	1054	7.77396	20099.5
		7.78006	1054	7.77372	20087
		7.77982	1059	7.77347	20063
		7.77957	1065.5	7.77323	20022.5
		7.77933	1063	7.77298	19967.5
		7.77909	1042.5	7.77274	19904
		7.77884	1009	7.77249	19835
		7.7786	977.5	7.77225	19765
		7.77835	964	7.77201	19700.5
		7.77811	973	7.77176	19648.5
		7.77786	997.5	7.77152	19611
		7.77762	1024	7.77127	19592
		7.77737	1042.5	7.77103	19599.5
		7.77713	1048.5	7.77078	19628.5
		7.77689	1042.5	7.77054	19664
		7.77664	1024.5	7.77029	19696
		7.7764	992.5	7.77005	19728
		7.77615	949.5	7.76981	19764.5
		7.77591	900.5	7.76956	19797
		7.77566	852.5	7.76932	19812
		7.77542	810.5	7.76907	19808.5
		7.77517	779.5	7.76883	19804
		7.77493	761	7.76858	19811
		7.77469	749.5	7.76834	19826.5
		7.77444	739	7.76809	19835
		7.7742	732	7.76785	19827
		7.77395	733.5	7.76761	19807
		7.77371	748.5	7.76736	19788.5
		7.77346	779	7.76712	19780.5
		7.77322	819	7.76687	19775
		7.77297	857.5	7.76663	19754.5
		7.77273	884.5	7.76638	19706
		7.77249	900.5	7.76614	19632.5
		7.77224	914	7.76589	19550
		7.772	933	7.76565	19474
		7.77175	959.5	7.76541	19410.5
		7.77151	989.5	7.76516	19361
		7.77126	1021	7.76492	19326.5
		7.77102	1049	7.76467	19303.5
		7.77077	1065	7.76443	19287.5
		7.77053	1065.5	7.76418	19277.5
		7.77029	1061	7.76394	19271.5
		7.77004	1063	7.76369	19267
		7.7698	1073	7.76345	19262.5
		7.76955	1085.5	7.76321	19258
		7.76931	1097	7.76296	19252
		7.76906	1104.5	7.76272	19247
		7.76882	1103	7.76247	19247.5
		7.76858	1087.5	7.76223	19252
		7.76833	1061.5	7.76198	19255
		7.76809	1032.5	7.76174	19258.5
		7.76784	1003.5	7.7615	19273
		7.7676	976.5	7.76125	19302
		7.76735	951.5	7.76101	19338
		7.76711	932	7.76076	19375
		7.76686	920	7.76052	19419
		7.76662	915	7.76027	19476
		7.76638	913	7.76003	19535.5
		7.76613	913	7.75978	19575.5
		7.76589	925	7.75954	19588
		7.76564	953.5	7.7593	19585.5
		7.7654	990.5	7.75905	19589
		7.76515	1022.5	7.75881	19612.5
		7.76491	1039.5	7.75856	19657
		7.76466	1042.5	7.75832	19713
		7.76442	1037.5	7.75807	19770
		7.76418	1031.5	7.75783	19817
		7.76393	1025.5	7.75758	19847.5
		7.76369	1015	7.75734	19859.5
		7.76344	991	7.7571	19858
		7.7632	952	7.75685	19850
		7.76295	906	7.75661	19841
		7.76271	868	7.75636	19840
		7.76246	850.5	7.75612	19850
		7.76222	859	7.75587	19861.5
		7.76198	886	7.75563	19862.5
		7.76173	920.5	7.75538	19845.5
		7.76149	947	7.75514	19817.5
		7.76124	956	7.7549	19795
		7.761	945.5	7.75465	19794.5
		7.76075	924.5	7.75441	19824.5
		7.76051	907.5	7.75416	19880.5
		7.76026	910	7.75392	19950.5
		7.76002	938	7.75367	20012.5
		7.75978	985.5	7.75343	20051
		7.75953	1039	7.75318	20061
		7.75929	1087.5	7.75294	20050.5
		7.75904	1124	7.7527	20033.5
		7.7588	1142	7.75245	20021.5
		7.75855	1139.5	7.75221	20021.5
		7.75831	1123	7.75196	20029.5
		7.75806	1106	7.75172	20037.5
		7.75782	1101	7.75147	20038.5
		7.75758	1112.5	7.75123	20028.5
		7.75733	1138.5	7.75098	20007.5
		7.75709	1175.5	7.75074	19976
		7.75684	1216.5	7.7505	19940
		7.7566	1253	7.75025	19914
		7.75635	1274.5	7.75001	19909.5
		7.75611	1279	7.74976	19923.5
		7.75586	1268	7.74952	19942
		7.75562	1249	7.74927	19957
		7.75538	1227	7.74903	19969
		7.75513	1205.5	7.74878	19979
		7.75489	1187.5	7.74854	19983
		7.75464	1169.5	7.7483	19974.5
		7.7544	1151	7.74805	19945.5
		7.75415	1133	7.74781	19892
		7.75391	1119.5	7.74756	19820.5
		7.75367	1116.5	7.74732	19748.5
		7.75342	1121	7.74707	19695
		7.75318	1128.5	7.74683	19669
		7.75293	1135.5	7.74658	19673.5
		7.75269	1143	7.74634	19707.5
		7.75244	1153	7.7461	19765
		7.7522	1169	7.74585	19834.5
		7.75195	1194	7.74561	19903.5
		7.75171	1223.5	7.74536	19958.5
		7.75147	1250.5	7.74512	19992
		7.75122	1270	7.74487	20001
		7.75098	1287.5	7.74463	19993
		7.75073	1309	7.74438	19978.5
		7.75049	1334	7.74414	19967.5
		7.75024	1352.5	7.7439	19963
		7.75	1352.5	7.74365	19959
		7.74975	1328	7.74341	19947.5
		7.74951	1279.5	7.74316	19923.5
		7.74927	1211.5	7.74292	19888
		7.74902	1135.5	7.74267	19844.5
		7.74878	1063	7.74243	19802
		7.74853	1004.5	7.74218	19766.5
		7.74829	961.5	7.74194	19740
		7.74804	932.5	7.7417	19724.5
		7.7478	917.5	7.74145	19727
		7.74755	920	7.74121	19752
		7.74731	938	7.74096	19793.5
		7.74707	962	7.74072	19839.5
		7.74682	978	7.74047	19885.5
		7.74658	976	7.74023	19930.5
		7.74633	957.5	7.73999	19969.5
		7.74609	933	7.73974	19994
		7.74584	912.5	7.7395	20000
		7.7456	905	7.73925	19988
		7.74535	915	7.73901	19963.5
		7.74511	940	7.73876	19936
		7.74487	974.5	7.73852	19912.5
		7.74462	1015	7.73827	19894
		7.74438	1058	7.73803	19878
		7.74413	1096.5	7.73779	19863.5
		7.74389	1124.5	7.73754	19853.5
		7.74364	1143	7.7373	19846.5
		7.7434	1160	7.73705	19837.5
		7.74315	1183	7.73681	19824
		7.74291	1210.5	7.73656	19811.5
		7.74267	1239	7.73632	19811
		7.74242	1264.5	7.73607	19827.5
		7.74218	1283	7.73583	19859.5
		7.74193	1284.5	7.73559	19898.5
		7.74169	1263.5	7.73534	19942
		7.74144	1223.5	7.7351	19995.5
		7.7412	1173	7.73485	20059.5
		7.74095	1116	7.73461	20123
		7.74071	1058.5	7.73436	20170
		7.74047	1009.5	7.73412	20195.5
		7.74022	977.5	7.73387	20201
		7.73998	957.5	7.73363	20190.5
		7.73973	943	7.73339	20169.5
		7.73949	931	7.73314	20143
		7.73924	921.5	7.7329	20107
		7.739	917	7.73265	20060
		7.73875	922	7.73241	20007
		7.73851	938.5	7.73216	19952
		7.73827	961.5	7.73192	19897.5
		7.73802	984.5	7.73167	19851
		7.73778	1002.5	7.73143	19819.5
		7.73753	1015.5	7.73119	19801
		7.73729	1023	7.73094	19789.5
		7.73704	1033	7.7307	19777.5
		7.7368	1056	7.73045	19760.5
		7.73656	1097.5	7.73021	19736.5
		7.73631	1147.5	7.72996	19708.5
		7.73607	1193.5	7.72972	19681
		7.73582	1223.5	7.72947	19660.5
		7.73558	1234.5	7.72923	19652
		7.73533	1228	7.72899	19657
		7.73509	1212	7.72874	19673.5
		7.73484	1193	7.7285	19711.5
		7.7346	1172.5	7.72825	19780.5
		7.73436	1156.5	7.72801	19873
		7.73411	1153	7.72776	19962
		7.73387	1165	7.72752	20026.5
		7.73362	1189.5	7.72727	20071
		7.73338	1222.5	7.72703	20105.5
		7.73313	1258.5	7.72679	20131
		7.73289	1288	7.72654	20146.5
		7.73264	1300	7.7263	20159
		7.7324	1292	7.72605	20180.5
		7.73216	1270	7.72581	20211.5
		7.73191	1240.5	7.72556	20240.5
		7.73167	1209	7.72532	20257.5
		7.73142	1177.5	7.72507	20262
		7.73118	1149	7.72483	20256.5
		7.73093	1126	7.72459	20240
		7.73069	1107.5	7.72434	20212.5
		7.73044	1092.5	7.7241	20177
		7.7302	1077.5	7.72385	20140.5
		7.72996	1061	7.72361	20109
		7.72971	1035	7.72336	20090
		7.72947	990.5	7.72312	20088.5
		7.72922	932.5	7.72287	20100.5
		7.72898	877.5	7.72263	20113.5
		7.72873	838	7.72239	20115
		7.72849	815.5	7.72214	20096
		7.72824	803.5	7.7219	20053
		7.728	790	7.72165	19989
		7.72776	766.5	7.72141	19911.5
		7.72751	737	7.72116	19832.5
		7.72727	718	7.72092	19771.5
		7.72702	721.5	7.72068	19744
		7.72678	748.5	7.72043	19747.5
		7.72653	792.5	7.72019	19762
		7.72629	847	7.71994	19772
		7.72604	906.5	7.7197	19772
		7.7258	963.5	7.71945	19763
		7.72556	1007.5	7.71921	19748
		7.72531	1028.5	7.71896	19734.5
		7.72507	1026	7.71872	19731
		7.72482	1006	7.71848	19741
		7.72458	978	7.71823	19757.5
		7.72433	952.5	7.71799	19768
		7.72409	932	7.71774	19765
		7.72384	914	7.7175	19753
		7.7236	899.5	7.71725	19736
		7.72336	893.5	7.71701	19713
		7.72311	900.5	7.71676	19687
		7.72287	920.5	7.71652	19669.5
		7.72262	951	7.71628	19672.5
		7.72238	989	7.71603	19698
		7.72213	1026	7.71579	19739
		7.72189	1057.5	7.71554	19785
		7.72165	1082	7.7153	19824
		7.7214	1099	7.71505	19848
		7.72116	1104	7.71481	19865.5
		7.72091	1091.5	7.71456	19892
		7.72067	1062	7.71432	19929.5
		7.72042	1024	7.71408	19962.5
		7.72018	988.5	7.71383	19978.5
		7.71993	964	7.71359	19979.5
		7.71969	948	7.71334	19971.5
		7.71945	934.5	7.7131	19959.5
		7.7192	919.5	7.71285	19945.5
		7.71896	903	7.71261	19927
		7.71871	887.5	7.71236	19903
		7.71847	873.5	7.71212	19880.5
		7.71822	862.5	7.71188	19867
		7.71798	858.5	7.71163	19863.5
		7.71773	861	7.71139	19862.5
		7.71749	866.5	7.71114	19861.5
		7.71725	868.5	7.7109	19868.5
		7.717	866	7.71065	19896.5
		7.71676	865.5	7.71041	19948.5
		7.71651	876	7.71016	20018.5
		7.71627	906.5	7.70992	20100
		7.71602	957	7.70968	20183
		7.71578	1014	7.70943	20253
		7.71553	1058.5	7.70919	20301
		7.71529	1074.5	7.70894	20327.5
		7.71505	1058	7.7087	20338.5
		7.7148	1019.5	7.70845	20338.5
		7.71456	972.5	7.70821	20333
		7.71431	927	7.70796	20330
		7.71407	887	7.70772	20334
		7.71382	859.5	7.70748	20345
		7.71358	853	7.70723	20355.5
		7.71333	870	7.70699	20359
		7.71309	900.5	7.70674	20354
		7.71285	935	7.7065	20339.5
		7.7126	968	7.70625	20320
		7.71236	997	7.70601	20297.5
		7.71211	1022	7.70576	20273.5
		7.71187	1044.5	7.70552	20246
		7.71162	1064.5	7.70528	20213.5
		7.71138	1079.5	7.70503	20175.5
		7.71113	1086	7.70479	20135.5
		7.71089	1078	7.70454	20102.5
		7.71065	1053.5	7.7043	20082.5
		7.7104	1015	7.70405	20068.5
		7.71016	971	7.70381	20052.5
		7.70991	934.5	7.70356	20037
		7.70967	919	7.70332	20029.5
		7.70942	933	7.70308	20028
		7.70918	975	7.70283	20023.5
		7.70893	1032.5	7.70259	20010
		7.70869	1086.5	7.70234	19986.5
		7.70845	1125.5	7.7021	19955
		7.7082	1149	7.70185	19924
		7.70796	1162.5	7.70161	19900
		7.70771	1166.5	7.70136	19890.5
		7.70747	1158	7.70112	19904.5
		7.70722	1136	7.70088	19948
		7.70698	1100.5	7.70063	20012
		7.70673	1054	7.70039	20075
		7.70649	1003.5	7.70014	20110
		7.70625	961	7.6999	20109.5
		7.706	932.5	7.69965	20085.5
		7.70576	914.5	7.69941	20057
		7.70551	903	7.69917	20036
		7.70527	897	7.69892	20022
		7.70502	894.5	7.69868	20008.5
		7.70478	892.5	7.69843	19993.5
		7.70454	888.5	7.69819	19984
		7.70429	879.5	7.69794	19994
		7.70405	864.5	7.6977	20027
		7.7038	849.5	7.69745	20079
		7.70356	842.5	7.69721	20137
		7.70331	848.5	7.69697	20191.5
		7.70307	872.5	7.69672	20234.5
		7.70282	914.5	7.69648	20257.5
		7.70258	971	7.69623	20254.5
		7.70234	1036.5	7.69599	20226.5
		7.70209	1101	7.69574	20181.5
		7.70185	1157.5	7.6955	20127.5
		7.7016	1205	7.69525	20067.5
		7.70136	1244.5	7.69501	20005.5
		7.70111	1279.5	7.69477	19957
		7.70087	1317	7.69452	19939
		7.70062	1362.5	7.69428	19952.5
		7.70038	1413	7.69403	19982
		7.70014	1453.5	7.69379	20007
		7.69989	1471	7.69354	20020.5
		7.69965	1463.5	7.6933	20025.5
		7.6994	1442	7.69305	20024.5
		7.69916	1426	7.69281	20016
		7.69891	1426	7.69257	19998.5
		7.69867	1439.5	7.69232	19972.5
		7.69842	1455.5	7.69208	19944
		7.69818	1466.5	7.69183	19920.5
		7.69794	1470.5	7.69159	19909
		7.69769	1463	7.69134	19916.5
		7.69745	1442	7.6911	19943
		7.6972	1411.5	7.69085	19980.5
		7.69696	1376.5	7.69061	20018.5
		7.69671	1342.5	7.69037	20049
		7.69647	1312	7.69012	20059.5
		7.69622	1292.5	7.68988	20043
		7.69598	1289.5	7.68963	20002.5
		7.69574	1301.5	7.68939	19945.5
		7.69549	1321	7.68914	19880
		7.69525	1337	7.6889	19820
		7.695	1343.5	7.68865	19778
		7.69476	1338.5	7.68841	19764.5
		7.69451	1321	7.68817	19783
		7.69427	1294.5	7.68792	19832
		7.69402	1265.5	7.68768	19897
		7.69378	1241.5	7.68743	19962.5
		7.69354	1224.5	7.68719	20019
		7.69329	1214	7.68694	20060.5
		7.69305	1208.5	7.6867	20080
		7.6928	1205.5	7.68645	20079
		7.69256	1202.5	7.68621	20062.5
		7.69231	1198.5	7.68597	20032
		7.69207	1195.5	7.68572	19981.5
		7.69182	1200	7.68548	19908.5
		7.69158	1220	7.68523	19823
		7.69134	1259.5	7.68499	19746.5
		7.69109	1316.5	7.68474	19696
		7.69085	1378.5	7.6845	19675.5
		7.6906	1433.5	7.68425	19671.5
		7.69036	1474.5	7.68401	19670
		7.69011	1504	7.68377	19665
		7.68987	1522	7.68352	19659.5
		7.68963	1522.5	7.68328	19654
		7.68938	1500	7.68303	19646
		7.68914	1456	7.68279	19635
		7.68889	1403	7.68254	19625
		7.68865	1350.5	7.6823	19623.5
		7.6884	1298.5	7.68205	19640
		7.68816	1246	7.68181	19682.5
		7.68791	1200.5	7.68157	19747.5
		7.68767	1167.5	7.68132	19823
		7.68743	1141	7.68108	19894.5
		7.68718	1110.5	7.68083	19947
		7.68694	1072.5	7.68059	19972.5
		7.68669	1034.5	7.68034	19974
		7.68645	1004	7.6801	19965
		7.6862	983.5	7.67985	19955.5
		7.68596	970.5	7.67961	19948
		7.68571	968	7.67937	19944
		7.68547	980.5	7.67912	19942.5
		7.68523	1002	7.67888	19941
		7.68498	1017	7.67863	19940
		7.68474	1013	7.67839	19943.5
		7.68449	988.5	7.67814	19955
		7.68425	952	7.6779	19973
		7.684	918.5	7.67766	19992.5
		7.68376	894	7.67741	20005
		7.68351	877	7.67717	20004.5
		7.68327	867.5	7.67692	19993
		7.68303	871.5	7.67668	19980
		7.68278	895.5	7.67643	19975.5
		7.68254	939	7.67619	19980
		7.68229	989.5	7.67594	19987
		7.68205	1030.5	7.6757	19995.5
		7.6818	1056.5	7.67546	20007.5
		7.68156	1075.5	7.67521	20020.5
		7.68131	1100	7.67497	20027
		7.68107	1133.5	7.67472	20025.5
		7.68083	1176.5	7.67448	20023
		7.68058	1225	7.67423	20025.5
		7.68034	1270.5	7.67399	20038.5
		7.68009	1299	7.67374	20061.5
		7.67985	1299.5	7.6735	20089
		7.6796	1271	7.67326	20107.5
		7.67936	1221.5	7.67301	20107
		7.67911	1166	7.67277	20083
		7.67887	1114	7.67252	20040.5
		7.67863	1070.5	7.67228	19990
		7.67838	1035	7.67203	19943.5
		7.67814	1005.5	7.67179	19905
		7.67789	978.5	7.67154	19876.5
		7.67765	951.5	7.6713	19861.5
		7.6774	922	7.67106	19858
		7.67716	888	7.67081	19853.5
		7.67691	855	7.67057	19837
		7.67667	829	7.67032	19812.5
		7.67643	815	7.67008	19794
		7.67618	811.5	7.66983	19789.5
		7.67594	816	7.66959	19794
		7.67569	823	7.66934	19795
		7.67545	825	7.6691	19785.5
		7.6752	815.5	7.66886	19769.5
		7.67496	797	7.66861	19763.5
		7.67471	780	7.66837	19776
		7.67447	777.5	7.66812	19802.5
		7.67423	795	7.66788	19832
		7.67398	829	7.66763	19857
		7.67374	876.5	7.66739	19873.5
		7.67349	935.5	7.66714	19882.5
		7.67325	1001	7.6669	19888.5
		7.673	1059	7.66666	19898
		7.67276	1097.5	7.66641	19913.5
		7.67252	1118	7.66617	19932.5
		7.67227	1127	7.66592	19949
		7.67203	1127.5	7.66568	19956.5
		7.67178	1120	7.66543	19957.5
		7.67154	1108.5	7.66519	19958.5
		7.67129	1101	7.66494	19963.5
		7.67105	1101.5	7.6647	19971
		7.6708	1110	7.66446	19978
		7.67056	1127.5	7.66421	19982.5
		7.67032	1152	7.66397	19982
		7.67007	1177	7.66372	19976
		7.66983	1193	7.66348	19971.5
		7.66958	1197.5	7.66323	19981
		7.66934	1193	7.66299	20014.5
		7.66909	1182.5	7.66274	20068.5
		7.66885	1165	7.6625	20123.5
		7.6686	1139.5	7.66226	20158
		7.66836	1107.5	7.66201	20158.5
		7.66812	1071.5	7.66177	20124.5
		7.66787	1035.5	7.66152	20070.5
		7.66763	1002	7.66128	20019
		7.66738	971	7.66103	19989.5
		7.66714	947	7.66079	19987
		7.66689	935.5	7.66054	20003.5
		7.66665	939.5	7.6603	20018.5
		7.6664	957.5	7.66006	20012
		7.66616	982	7.65981	19979.5
		7.66592	1000.5	7.65957	19933
		7.66567	1003.5	7.65932	19888
		7.66543	991	7.65908	19848.5
		7.66518	971.5	7.65883	19811
		7.66494	950.5	7.65859	19774
		7.66469	930	7.65835	19739
		7.66445	918	7.6581	19709
		7.6642	921	7.65786	19686.5
		7.66396	939	7.65761	19670
		7.66372	961.5	7.65737	19658.5
		7.66347	983.5	7.65712	19650.5
		7.66323	1001	7.65688	19649
		7.66298	1007	7.65663	19656.5
		7.66274	998	7.65639	19672.5
		7.66249	983	7.65615	19691
		7.66225	982.5	7.6559	19709
		7.662	1010	7.65566	19728.5
		7.66176	1061	7.65541	19750.5
		7.66152	1118	7.65517	19771
		7.66127	1165.5	7.65492	19783
		7.66103	1193	7.65468	19780.5
		7.66078	1198.5	7.65443	19765.5
		7.66054	1183	7.65419	19745
		7.66029	1152	7.65395	19731
		7.66005	1110.5	7.6537	19729
		7.6598	1064	7.65346	19737
		7.65956	1021.5	7.65321	19750.5
		7.65932	992	7.65297	19765.5
		7.65907	976	7.65272	19774
		7.65883	967	7.65248	19769
		7.65858	961	7.65223	19753.5
		7.65834	956	7.65199	19737.5
		7.65809	948.5	7.65175	19731.5
		7.65785	933.5	7.6515	19736.5
		7.65761	914.5	7.65126	19747
		7.65736	904.5	7.65101	19755.5
		7.65712	911.5	7.65077	19757.5
		7.65687	935.5	7.65052	19756
		7.65663	965	7.65028	19755
		7.65638	989.5	7.65003	19752
		7.65614	1006	7.64979	19740
		7.65589	1013.5	7.64955	19720
		7.65565	1009	7.6493	19699
		7.65541	989	7.64906	19684.5
		7.65516	959	7.64881	19672
		7.65492	935	7.64857	19653.5
		7.65467	930.5	7.64832	19630.5
		7.65443	946	7.64808	19613.5
		7.65418	972	7.64783	19612
		7.65394	999.5	7.64759	19621
		7.65369	1025.5	7.64735	19629.5
		7.65345	1051	7.6471	19631.5
		7.65321	1078.5	7.64686	19631.5
		7.65296	1108	7.64661	19635
		7.65272	1130.5	7.64637	19641.5
		7.65247	1138	7.64612	19647.5
		7.65223	1130.5	7.64588	19653.5
		7.65198	1120	7.64563	19662.5
		7.65174	1118	7.64539	19674.5
		7.65149	1127	7.64515	19685
		7.65125	1143.5	7.6449	19690
		7.65101	1162	7.64466	19688.5
		7.65076	1172.5	7.64441	19678.5
		7.65052	1165	7.64417	19659
		7.65027	1141	7.64392	19633.5
		7.65003	1115.5	7.64368	19611.5
		7.64978	1103	7.64343	19598
		7.64954	1110.5	7.64319	19594.5
		7.64929	1133	7.64295	19599
		7.64905	1162	7.6427	19608
		7.64881	1186	7.64246	19615.5
		7.64856	1199.5	7.64221	19620.5
		7.64832	1202	7.64197	19626
		7.64807	1196.5	7.64172	19636
		7.64783	1182.5	7.64148	19654
		7.64758	1159	7.64123	19680
		7.64734	1123.5	7.64099	19710
		7.64709	1074	7.64075	19739
		7.64685	1016.5	7.6405	19767
		7.64661	966	7.64026	19801
		7.64636	937.5	7.64001	19844
		7.64612	939	7.63977	19896
		7.64587	965.5	7.63952	19960.5
		7.64563	1003.5	7.63928	20033.5
		7.64538	1037.5	7.63903	20098.5
		7.64514	1061.5	7.63879	20134
		7.64489	1079.5	7.63855	20133.5
		7.64465	1105	7.6383	20103
		7.64441	1143.5	7.63806	20055
		7.64416	1185.5	7.63781	20002.5
		7.64392	1215	7.63757	19961
		7.64367	1225.5	7.63732	19940
		7.64343	1222	7.63708	19935.5
		7.64318	1213	7.63684	19930.5
		7.64294	1201	7.63659	19913
		7.64269	1185	7.63635	19882.5
		7.64245	1159	7.6361	19848.5
		7.64221	1121	7.63586	19823
		7.64196	1077.5	7.63561	19818
		7.64172	1041.5	7.63537	19834
		7.64147	1022.5	7.63512	19855
		7.64123	1022	7.63488	19859.5
		7.64098	1033.5	7.63464	19841.5
		7.64074	1041.5	7.63439	19809
		7.6405	1030	7.63415	19777.5
		7.64025	997	7.6339	19760.5
		7.64001	952.5	7.63366	19764
		7.63976	909	7.63341	19782
		7.63952	871	7.63317	19803.5
		7.63927	840.5	7.63292	19816.5
		7.63903	820.5	7.63268	19815
		7.63878	816.5	7.63244	19796
		7.63854	834.5	7.63219	19759
		7.6383	873	7.63195	19706.5
		7.63805	924	7.6317	19646
		7.63781	977.5	7.63146	19589.5
		7.63756	1025	7.63121	19551.5
		7.63732	1061	7.63097	19545
		7.63707	1076	7.63072	19573
		7.63683	1070	7.63048	19625
		7.63658	1048.5	7.63024	19685
		7.63634	1022.5	7.62999	19748.5
		7.6361	999.5	7.62975	19815
		7.63585	982.5	7.6295	19884.5
		7.63561	969.5	7.62926	19949.5
		7.63536	956.5	7.62901	19998
		7.63512	943.5	7.62877	20022.5
		7.63487	932	7.62852	20025.5
		7.63463	918	7.62828	20014
		7.63438	899	7.62804	19994
		7.63414	881	7.62779	19965
		7.6339	873	7.62755	19926.5
		7.63365	877	7.6273	19877
		7.63341	887	7.62706	19816
		7.63316	902	7.62681	19746
		7.63292	920	7.62657	19674
		7.63267	937	7.62632	19610.5
		7.63243	950.5	7.62608	19565.5
		7.63218	960.5	7.62584	19544.5
		7.63194	971.5	7.62559	19554
		7.6317	987	7.62535	19599
		7.63145	1007.5	7.6251	19676
		7.63121	1035	7.62486	19775
		7.63096	1070	7.62461	19881
		7.63072	1111	7.62437	19980
		7.63047	1151.5	7.62412	20057
		7.63023	1182.5	7.62388	20105
		7.62998	1196	7.62364	20123
		7.62974	1192.5	7.62339	20120
		7.6295	1181	7.62315	20106
		7.62925	1169	7.6229	20092
		7.62901	1161	7.62266	20085
		7.62876	1156.5	7.62241	20087.5
		7.62852	1151	7.62217	20100
		7.62827	1135.5	7.62192	20126
		7.62803	1104.5	7.62168	20168.5
		7.62778	1065	7.62144	20217.5
		7.62754	1025	7.62119	20251.5
		7.6273	990.5	7.62095	20253
		7.62705	967.5	7.6207	20220.5
		7.62681	961.5	7.62046	20170.5
		7.62656	970	7.62021	20120.5
		7.62632	983.5	7.61997	20083.5
		7.62607	995	7.61972	20062.5
		7.62583	1006.5	7.61948	20055
		7.62559	1029	7.61924	20061.5
		7.62534	1068	7.61899	20081
		7.6251	1113.5	7.61875	20102.5
		7.62485	1151	7.6185	20103.5
		7.62461	1173.5	7.61826	20071
		7.62436	1181.5	7.61801	20012.5
		7.62412	1178.5	7.61777	19950.5
		7.62387	1170.5	7.61753	19899
		7.62363	1165	7.61728	19863
		7.62339	1159.5	7.61704	19838
		7.62314	1151.5	7.61679	19821.5
		7.6229	1143.5	7.61655	19814
		7.62265	1142.5	7.6163	19816.5
		7.62241	1148.5	7.61606	19826
		7.62216	1155	7.61581	19836
		7.62192	1160.5	7.61557	19844.5
		7.62167	1168	7.61533	19852.5
		7.62143	1181	7.61508	19863
		7.62119	1198.5	7.61484	19879.5
		7.62094	1218.5	7.61459	19903.5
		7.6207	1246	7.61435	19937
		7.62045	1279.5	7.6141	19983
		7.62021	1314	7.61386	20040
		7.61996	1341.5	7.61361	20104.5
		7.61972	1358.5	7.61337	20167.5
		7.61947	1366.5	7.61313	20228.5
		7.61923	1372.5	7.61288	20289.5
		7.61899	1382.5	7.61264	20352
		7.61874	1401	7.61239	20413.5
		7.6185	1423	7.61215	20472.5
		7.61825	1435	7.6119	20528.5
		7.61801	1425	7.61166	20574
		7.61776	1390.5	7.61141	20601.5
		7.61752	1336	7.61117	20606.5
		7.61727	1271.5	7.61093	20587.5
		7.61703	1216	7.61068	20545.5
		7.61679	1189.5	7.61044	20488.5
		7.61654	1194	7.61019	20430
		7.6163	1215.5	7.60995	20380
		7.61605	1242	7.6097	20342
		7.61581	1269	7.60946	20314.5
		7.61556	1293.5	7.60921	20300
		7.61532	1310	7.60897	20297.5
		7.61507	1314.5	7.60873	20300
		7.61483	1309.5	7.60848	20297
		7.61459	1300	7.60824	20287.5
		7.61434	1285.5	7.60799	20281.5
		7.6141	1260.5	7.60775	20287.5
		7.61385	1220.5	7.6075	20301.5
		7.61361	1169.5	7.60726	20311.5
		7.61336	1118.5	7.60701	20304
		7.61312	1085.5	7.60677	20275
		7.61287	1082.5	7.60653	20230.5
		7.61263	1106	7.60628	20183.5
		7.61239	1141	7.60604	20143.5
		7.61214	1169.5	7.60579	20111.5
		7.6119	1180	7.60555	20088
		7.61165	1174.5	7.6053	20071.5
		7.61141	1165	7.60506	20060.5
		7.61116	1160.5	7.60481	20053
		7.61092	1163.5	7.60457	20046
		7.61067	1170	7.60433	20039.5
		7.61043	1174	7.60408	20028
		7.61019	1170	7.60384	20008.5
		7.60994	1156	7.60359	19989
		7.6097	1138	7.60335	19984.5
		7.60945	1125.5	7.6031	20002.5
		7.60921	1123.5	7.60286	20032
		7.60896	1129.5	7.60261	20053.5
		7.60872	1139	7.60237	20053
		7.60848	1150	7.60213	20024.5
		7.60823	1162.5	7.60188	19969.5
		7.60799	1178.5	7.60164	19898.5
		7.60774	1202	7.60139	19833
		7.6075	1237	7.60115	19793.5
		7.60725	1276	7.6009	19785.5
		7.60701	1309	7.60066	19800
		7.60676	1332	7.60041	19823
		7.60652	1344.5	7.60017	19848
		7.60628	1346	7.59993	19870
		7.60603	1333	7.59968	19882.5
		7.60579	1304	7.59944	19888.5
		7.60554	1259.5	7.59919	19899.5
		7.6053	1208	7.59895	19927
		7.60505	1166	7.5987	19972.5
		7.60481	1143.5	7.59846	20026
		7.60456	1140	7.59821	20075
[truncated: 10,968 more rows]

## Sheet: Fig 3a
			Intensity
		2 theta	Pd foil	Cathode after 60min PdM	Cathode after 30min LiNRR	Cathode after 120min LiNRR
		10	21	1023	2024	3019
		10.02	20	1029	2012	3032
		10.04	30	1027	2021	3029
		10.06	26	1024	2008	3031
		10.08	24	1031	2033	3019
		10.1	32	1017	2008	3023
		10.12	32	1029	2029	3027
		10.14	29	1022	2012	3018
		10.16	40	1029	2031	3028
		10.18	25	1031	2022	3019
		10.2	37	1028	2018	3025
		10.22	23	1020	2021	3021
		10.24	31	1028	2030	3015
		10.26	20	1023	2017	3032
		10.28	28	1036	2026	3018
		10.3	24	1014	2016	3026
		10.32	18	1017	2024	3012
		10.34	16	1022	2012	3019
		10.36	30	1027	2022	3021
		10.38	23	1022	2015	3031
		10.4	29	1026	2020	3027
		10.42	16	1028	2015	3021
		10.44	26	1031	2025	3009
		10.46	16	1015	2014	3033
		10.48	29	1020	2021	3019
		10.5	31	1023	2015	3023
		10.52	29	1025	2021	3018
		10.54	20	1020	2015	3031
		10.56	23	1013	2023	3021
		10.58	23	1022	2011	3027
		10.6	24	1041	2020	3018
		10.62	24	1017	2018	3028
		10.64	24	1022	2022	3009
		10.66	20	1026	2018	3022
		10.68	21	1025	2021	3026
		10.7	26	1023	2013	3026
		10.72	25	1019	2020	3021
		10.74	19	1021	2022	3022
		10.76	36	1030	2032	3022
		10.78	20	1023	2013	3027
		10.8	30	1027	2024	3022
		10.82	15	1028	2019	3017
		10.84	20	1019	2025	3022
		10.86	19	1018	2019	3023
		10.88	26	1024	2021	3024
		10.9	22	1016	2019	3022
		10.92	23	1022	2025	3024
		10.94	22	1028	2018	3016
		10.96	17	1023	2022	3015
		10.98	20	1021	2024	3026
		11	18	1024	2029	3013
		11.02	18	1020	2016	3024
		11.04	23	1032	2028	3021
		11.06	22	1020	2014	3032
		11.08	21	1024	2029	3017
		11.1	21	1020	2011	3026
		11.12	17	1020	2025	3021
		11.14	26	1024	2020	3029
		11.16	20	1026	2020	3019
		11.18	23	1015	2011	3024
		11.2	22	1023	2024	3023
		11.22	21	1021	2019	3016
		11.24	25	1018	2022	3015
		11.26	23	1022	2024	3014
		11.28	12	1021	2014	3022
		11.3	25	1024	2015	3022
		11.32	20	1019	2013	3017
		11.34	17	1015	2019	3025
		11.36	13	1024	2022	3018
		11.38	22	1022	2023	3025
		11.4	16	1023	2012	3019
		11.42	13	1029	2012	3021
		11.44	23	1016	2020	3023
		11.46	29	1022	2019	3018
		11.48	28	1027	2017	3024
		11.5	23	1024	2017	3029
		11.52	20	1027	2018	3024
		11.54	13	1020	2018	3021
		11.56	26	1046	2020	3024
		11.58	24	1025	2022	3023
		11.6	23	1023	2019	3015
		11.62	14	1027	2016	3025
		11.64	18	1017	2013	3021
		11.66	19	1036	2020	3030
		11.68	29	1028	2013	3018
		11.7	17	1024	2010	3025
		11.72	17	1017	2027	3017
		11.74	13	1034	2022	3019
		11.76	22	1021	2025	3019
		11.78	16	1020	2019	3025
		11.8	25	1014	2018	3014
		11.82	22	1022	2017	3021
		11.84	33	1016	2023	3020
		11.86	23	1023	2017	3023
		11.88	27	1018	2017	3021
		11.9	23	1022	2014	3015
		11.92	22	1024	2021	3020
		11.94	20	1030	2015	3019
		11.96	19	1024	2013	3022
		11.98	19	1016	2014	3021
		12	24	1025	2026	3021
		12.02	15	1018	2017	3017
		12.04	18	1020	2010	3016
		12.06	16	1025	2019	3018
		12.08	23	1025	2018	3020
		12.1	20	1025	2021	3019
		12.12	28	1021	2014	3020
		12.14	20	1022	2019	3022
		12.16	30	1013	2020	3023
		12.18	13	1019	2030	3013
		12.2	14	1024	2011	3013
		12.22	27	1020	2012	3017
		12.24	32	1027	2024	3021
		12.26	13	1011	2018	3024
		12.28	18	1030	2021	3013
		12.3	17	1022	2021	3022
		12.32	24	1024	2018	3020
		12.34	21	1014	2016	3015
		12.36	19	1019	2013	3021
		12.38	26	1028	2017	3016
		12.4	25	1022	2022	3014
		12.42	23	1017	2019	3013
		12.44	15	1018	2012	3021
		12.46	16	1022	2019	3018
		12.48	12	1024	2020	3016
		12.5	20	1023	2020	3020
		12.52	19	1015	2018	3018
		12.54	12	1018	2015	3021
		12.56	17	1025	2018	3021
		12.58	19	1014	2020	3022
		12.6	19	1027	2014	3024
		12.62	20	1020	2019	3025
		12.64	13	1028	2015	3016
		12.66	25	1020	2015	3013
		12.68	25	1022	2021	3024
		12.7	21	1020	2017	3014
		12.72	23	1025	2013	3022
		12.74	18	1022	2009	3014
		12.76	23	1018	2019	3022
		12.78	14	1029	2028	3030
		12.8	25	1020	2028	3015
		12.82	18	1026	2020	3017
		12.84	25	1025	2017	3011
		12.86	11	1018	2025	3017
		12.88	14	1030	2026	3024
		12.9	24	1019	2010	3018
		12.92	16	1025	2020	3021
		12.94	13	1028	2024	3023
		12.96	17	1023	2020	3013
		12.98	23	1023	2014	3016
		13	20	1028	2016	3016
		13.02	15	1030	2018	3013
		13.04	21	1026	2023	3017
		13.06	20	1033	2018	3019
		13.08	24	1017	2023	3013
		13.1	21	1026	2018	3017
		13.12	11	1025	2022	3020
		13.14	21	1026	2018	3022
		13.16	19	1035	2021	3023
		13.18	23	1026	2016	3018
		13.2	27	1030	2023	3012
		13.22	27	1025	2017	3019
		13.24	18	1022	2018	3016
		13.26	17	1023	2019	3015
		13.28	32	1027	2018	3017
		13.3	22	1027	2024	3019
		13.32	32	1034	2014	3010
		13.34	18	1035	2019	3018
		13.36	15	1035	2021	3014
		13.38	18	1038	2019	3017
		13.4	21	1029	2022	3023
		13.42	19	1032	2026	3011
		13.44	28	1025	2027	3016
		13.46	34	1041	2025	3015
		13.48	20	1033	2016	3017
		13.5	29	1036	2022	3013
		13.52	35	1047	2019	3017
		13.54	29	1040	2028	3020
		13.56	31	1056	2022	3016
		13.58	20	1050	2024	3019
		13.6	27	1048	2021	3014
		13.62	26	1045	2031	3025
		13.64	19	1061	2020	3019
		13.66	28	1049	2024	3020
		13.68	38	1057	2023	3016
		13.7	38	1062	2037	3020
		13.72	35	1063	2022	3014
		13.74	36	1063	2031	3013
		13.76	45	1057	2027	3018
		13.78	47	1058	2030	3021
		13.8	37	1076	2030	3019
		13.82	39	1090	2026	3013
		13.84	61	1084	2024	3020
		13.86	65	1064	2043	3022
		13.88	48	1078	2026	3023
		13.9	45	1081	2041	3016
		13.92	45	1085	2027	3016
		13.94	51	1095	2039	3016
		13.96	55	1103	2030	3020
		13.98	41	1080	2043	3024
		14	46	1095	2027	3022
		14.02	46	1092	2039	3015
		14.04	45	1097	2020	3026
		14.06	38	1090	2037	3020
		14.08	46	1094	2022	3012
		14.1	48	1083	2046	3025
		14.12	45	1098	2025	3025
		14.14	58	1099	2043	3015
		14.16	36	1089	2030	3020
		14.18	47	1095	2038	3020
		14.2	39	1086	2024	3027
		14.22	42	1082	2051	3025
		14.24	43	1072	2026	3028
		14.26	44	1069	2044	3023
		14.28	34	1087	2021	3025
		14.3	34	1053	2030	3024
		14.32	42	1071	2026	3012
		14.34	25	1052	2035	3020
		14.36	48	1055	2017	3013
		14.38	32	1041	2033	3018
		14.4	42	1072	2025	3013
		14.42	39	1039	2026	3019
		14.44	27	1051	2020	3016
		14.46	33	1033	2031	3015
		14.48	25	1043	2021	3020
		14.5	23	1027	2026	3016
		14.52	22	1041	2026	3015
		14.54	25	1045	2022	3025
		14.56	29	1035	2026	3014
		14.58	17	1037	2025	3021
		14.6	20	1035	2018	3014
		14.62	26	1025	2016	3017
		14.64	30	1043	2026	3015
		14.66	20	1033	2019	3019
		14.68	26	1039	2011	3015
		14.7	20	1028	2017	3020
		14.72	27	1033	2010	3017
		14.74	26	1035	2021	3022
		14.76	30	1036	2016	3018
		14.78	19	1032	2019	3016
		14.8	25	1031	2018	3018
		14.82	31	1021	2013	3015
		14.84	20	1029	2016	3015
		14.86	22	1029	2017	3020
		14.88	16	1030	2016	3006
		14.9	20	1031	2015	3018
		14.92	29	1025	2018	3009
		14.94	25	1018	2017	3018
		14.96	22	1025	2011	3027
		14.98	16	1015	2019	3016
		15	20	1031	2013	3015
		15.02	21	1025	2015	3015
		15.04	21	1031	2003	3016
		15.06	11	1023	2015	3012
		15.08	27	1024	2022	3020
		15.1	17	1027	2011	3021
		15.12	15	1021	2019	3016
		15.14	19	1027	2018	3023
		15.16	28	1029	2011	3023
		15.18	21	1024	2018	3013
		15.2	21	1040	2019	3018
		15.22	14	1024	2017	3017
		15.24	13	1027	2013	3018
		15.26	14	1034	2023	3009
		15.28	21	1026	2010	3014
		15.3	22	1031	2011	3012
		15.32	25	1034	2013	3016
		15.34	21	1032	2009	3019
		15.36	43	1025	2008	3011
		15.38	17	1018	2019	3013
		15.4	22	1027	2015	3016
		15.42	14	1027	2021	3016
		15.44	19	1027	2009	3018
		15.46	17	1017	2022	3016
		15.48	21	1023	2011	3015
		15.5	23	1026	2020	3012
		15.52	25	1028	2011	3016
		15.54	20	1035	2029	3018
		15.56	25	1026	2014	3018
		15.58	19	1022	2016	3017
		15.6	25	1031	2012	3016
		15.62	22	1019	2022	3031
		15.64	22	1036	2019	3016
		15.66	18	1026	2012	3017
		15.68	17	1031	2009	3010
		15.7	15	1035	2020	3019
		15.72	27	1027	2011	3018
		15.74	23	1035	2012	3013
		15.76	22	1038	2016	3019
		15.78	19	1028	2020	3017
		15.8	16	1027	2018	3011
		15.82	15	1030	2016	3018
		15.84	19	1033	2022	3018
		15.86	19	1033	2016	3024
		15.88	27	1023	2018	3022
		15.9	21	1033	2018	3015
		15.92	37	1044	2017	3015
		15.94	18	1042	2020	3015
		15.96	22	1049	2015	3013
		15.98	22	1047	2014	3016
		16	31	1045	2018	3015
		16.02	25	1032	2019	3012
		16.04	31	1046	2015	3014
		16.06	25	1054	2020	3018
		16.08	26	1044	2012	3012
		16.1	28	1049	2018	3018
		16.12	29	1046	2018	3017
		16.14	32	1055	2013	3012
		16.16	33	1058	2021	3021
		16.18	19	1040	2022	3017
		16.2	38	1046	2022	3018
		16.22	24	1053	2018	3014
		16.24	35	1060	2032	3016
		16.26	23	1058	2021	3015
		16.28	42	1059	2020	3014
		16.3	24	1056	2026	3015
		16.32	49	1059	2019	3021
		16.34	14	1065	2020	3024
		16.36	44	1089	2025	3021
		16.38	26	1085	2014	3025
		16.4	53	1096	2023	3013
		16.42	45	1095	2019	3019
		16.44	52	1082	2023	3012
		16.46	40	1109	2025	3024
		16.48	63	1087	2025	3019
		16.5	31	1116	2022	3019
		16.52	59	1106	2028	3016
		16.54	43	1106	2027	3015
		16.56	75	1107	2037	3021
		16.58	34	1123	2034	3014
		16.6	93	1127	2035	3013
		16.62	46	1148	2040	3015
		16.64	95	1143	2029	3022
		16.66	49	1138	2036	3018
		16.68	101	1147	2031	3013
		16.7	34	1165	2027	3012
		16.72	96	1158	2025	3011
		16.74	36	1179	2028	3017
		16.76	110	1164	2046	3022
		16.78	39	1186	2048	3021
		16.8	115	1188	2043	3018
		16.82	41	1214	2038	3024
		16.84	120	1209	2034	3019
		16.86	36	1212	2043	3014
		16.88	119	1217	2027	3012
		16.9	41	1197	2042	3022
		16.92	135	1173	2037	3012
		16.94	46	1218	2039	3015
		16.96	102	1157	2031	3025
		16.98	40	1170	2027	3013
		17	100	1188	2023	3016
		17.02	42	1192	2034	3007
		17.04	100	1184	2029	3017
		17.06	37	1168	2046	3016
		17.08	87	1162	2024	3013
		17.1	35	1148	2028	3013
		17.12	98	1132	2029	3014
		17.14	34	1137	2023	3012
		17.16	81	1120	2017	3017
		17.18	19	1108	2022	3019
		17.2	73	1125	2017	3015
		17.22	27	1097	2030	3013
		17.24	67	1096	2017	3015
		17.26	31	1080	2024	3016
		17.28	55	1085	2023	3015
		17.3	26	1086	2027	3012
		17.32	66	1059	2025	3016
		17.34	25	1071	2036	3016
		17.36	43	1061	2020	3015
		17.38	17	1062	2022	3011
		17.4	35	1056	2019	3018
		17.42	17	1046	2016	3012
		17.44	32	1041	2018	3011
		17.46	11	1050	2024	3016
		17.48	31	1053	2022	3011
		17.5	21	1056	2025	3011
		17.52	34	1043	2015	3013
		17.54	21	1042	2016	3018
		17.56	28	1026	2011	3015
		17.58	22	1036	2017	3021
		17.6	20	1030	2012	3017
		17.62	19	1035	2018	3018
		17.64	29	1021	2013	3018
		17.66	11	1029	2016	3015
		17.68	29	1018	2017	3012
		17.7	11	1033	2016	3023
		17.72	25	1018	2015	3018
		17.74	15	1020	2012	3015
		17.76	21	1020	2018	3021
		17.78	15	1028	2016	3012
		17.8	19	1016	2014	3015
		17.82	13	1024	2011	3018
		17.84	28	1020	2013	3011
		17.86	12	1021	2023	3018
		17.88	20	1018	2009	3013
		17.9	13	1023	2012	3010
		17.92	18	1018	2013	3013
		17.94	12	1027	2015	3017
		17.96	14	1016	2014	3017
		17.98	23	1018	2008	3007
		18	15	1013	2018	3013
		18.02	18	1018	2013	3018
		18.04	12	1016	2005	3017
		18.06	6	1028	2012	3015
		18.08	25	1011	2017	3013
		18.1	11	1022	2008	3012
		18.12	13	1024	2012	3018
		18.14	12	1031	2012	3010
		18.16	28	1012	2012	3013
		18.18	16	1021	2006	3015
		18.2	15	1018	2016	3016
		18.22	20	1018	2013	3015
		18.24	16	1023	2019	3013
		18.26	11	1031	2017	3017
		18.28	21	1012	2014	3014
		18.3	16	1025	2009	3007
		18.32	22	1020	2017	3013
		18.34	12	1021	2018	3008
		18.36	20	1014	2009	3013
		18.38	11	1027	2010	3013
		18.4	17	1016	2012	3019
		18.42	11	1026	2015	3022
		18.44	12	1015	2005	3020
		18.46	10	1026	2012	3019
		18.48	24	1018	2010	3016
		18.5	12	1019	2009	3011
		18.52	18	1025	2016	3011
		18.54	14	1019	2014	3015
		18.56	18	1024	2010	3010
		18.58	16	1025	2011	3011
		18.6	18	1021	2017	3016
		18.62	13	1029	2018	3011
		18.64	18	1015	2008	3011
		18.66	8	1027	2012	3013
		18.68	26	1020	2006	3012
		18.7	8	1019	2013	3015
		18.72	13	1015	2009	3012
		18.74	13	1019	2013	3025
		18.76	18	1009	2010	3006
		18.78	9	1018	2009	3013
		18.8	14	1017	2018	3011
		18.82	10	1018	2010	3019
		18.84	18	1020	2024	3014
		18.86	13	1016	2011	3010
		18.88	15	1014	2011	3022
		18.9	12	1027	2009	3016
		18.92	18	1016	2012	3008
		18.94	13	1015	2017	3013
		18.96	24	1017	2008	3007
		18.98	13	1018	2010	3014
		19	17	1015	2017	3009
		19.02	11	1015	2018	3011
		19.04	12	1016	2006	3023
		19.06	10	1020	2008	3016
		19.08	13	1013	2014	3013
		19.1	13	1010	2019	3014
		19.12	12	1019	2014	3022
		19.14	9	1014	2011	3011
		19.16	14	1007	2009	3013
		19.18	11	1012	2011	3014
		19.2	5	1016	2006	3015
		19.22	11	1012	2011	3016
		19.24	15	1012	2004	3012
		19.26	14	1006	2014	3011
		19.28	11	1011	2007	3013
		19.3	20	1018	2008	3011
		19.32	8	1019	2013	3014
		19.34	15	1016	2012	3017
		19.36	17	1016	2018	3009
		19.38	7	1012	2006	3010
		19.4	12	1005	2015	3013
		19.42	14	1011	2013	3005
		19.44	13	1015	2007	3014
		19.46	8	1019	2011	3014
		19.48	14	1015	2016	3009
		19.5	10	1014	2016	3010
		19.52	7	1010	2011	3021
		19.54	8	1013	2009	3014
		19.56	14	1013	2015	3011
		19.58	11	1009	2012	3013
		19.6	14	1014	2007	3016
		19.62	11	1015	2012	3006
		19.64	8	1017	2009	3004
		19.66	14	1008	2012	3017
		19.68	13	1008	2009	3006
		19.7	12	1018	2011	3021
		19.72	22	1012	2009	3007
		19.74	10	1011	2017	3011
		19.76	14	1011	2007	3016
		19.78	15	1016	2012	3014
		19.8	17	1008	2011	3015
		19.82	8	1014	2010	3011
		19.84	16	1015	2012	3020
		19.86	5	1013	2013	3008
		19.88	6	1013	2003	3015
		19.9	8	1021	2018	3016
		19.92	16	1010	2008	3013
		19.94	8	1022	2008	3009
		19.96	11	1015	2014	3013
		19.98	11	1014	2013	3011
		20	6	1011	2006	3013
		20.02	17	1016	2011	3014
		20.04	10	1013	2011	3017
		20.06	10	1017	2010	3009
		20.08	13	1013	2008	3013
		20.1	11	1020	2009	3019
		20.12	12	1008	2011	3011
		20.14	9	1010	2014	3013
		20.16	10	1007	2015	3017
		20.18	11	1016	2008	3009
		20.2	9	1014	2011	3013
		20.22	13	1011	2011	3013
		20.24	17	1009	2008	3017
		20.26	10	1009	2010	3011
		20.28	11	1012	2011	3012
		20.3	11	1015	2014	3013
		20.32	15	1017	2013	3013
		20.34	13	1010	2018	3015
		20.36	10	1010	2008	3010
		20.38	4	1011	2010	3017
		20.4	12	1009	2010	3019
		20.42	9	1008	2006	3010
		20.44	11	1012	2007	3008
		20.46	13	1007	2013	3010
		20.48	9	1014	2009	3015
		20.5	11	1019	2009	3016
		20.52	8	1014	2013	3019
		20.54	16	1018	2010	3021
		20.56	13	1007	2006	3006
		20.58	11	1006	2013	3015
		20.6	12	1009	2015	3007
		20.62	16	1010	2007	3008
		20.64	7	1017	2013	3013
		20.66	12	1011	2008	3019
		20.68	11	1009	2006	3011
		20.7	8	1011	2005	3014
		20.72	12	1011	2007	3016
		20.74	6	1016	2015	3016
		20.76	12	1008	2008	3010
		20.78	15	1016	2011	3015
		20.8	10	1011	2008	3009
		20.82	16	1012	2010	3009
		20.84	5	1017	2010	3011
		20.86	13	1012	2010	3013
		20.88	7	1008	2012	3016
		20.9	7	1013	2007	3010
		20.92	13	1016	2014	3012
		20.94	9	1007	2007	3009
		20.96	10	1004	2009	3019
		20.98	9	1014	2015	3011
		21	11	1012	2013	3012
		21.02	6	1010	2014	3013
		21.04	14	1011	2018	3012
		21.06	15	1010	2011	3014
		21.08	14	1007	2006	3007
		21.1	7	1010	2008	3012
		21.12	14	1008	2010	3013
		21.14	12	1011	2012	3016
		21.16	13	1011	2009	3015
		21.18	8	1014	2008	3015
		21.2	11	1008	2010	3017
		21.22	9	1008	2009	3005
		21.24	8	1012	2010	3018
		21.26	8	1012	2003	3013
		21.28	9	1010	2011	3012
		21.3	12	1012	2012	3017
		21.32	14	1011	2010	3012
		21.34	7	1012	2007	3019
		21.36	9	1007	2013	3012
		21.38	12	1016	2009	3015
		21.4	8	1012	2010	3008
		21.42	15	1018	2011	3012
		21.44	11	1004	2009	3009
		21.46	6	1015	2007	3012
		21.48	14	1009	2009	3015
		21.5	10	1014	2005	3014
		21.52	15	1011	2011	3008
		21.54	9	1016	2011	3010
		21.56	15	1009	2006	3020
		21.58	13	1009	2006	3016
		21.6	17	1008	2009	3007
		21.62	10	1015	2011	3009
		21.64	6	1003	2012	3015
		21.66	9	1011	2007	3011
		21.68	5	1014	2012	3017
		21.7	4	1008	2005	3011
		21.72	5	1006	2006	3008
		21.74	8	1008	2005	3010
		21.76	14	1010	2006	3014
		21.78	15	1006	2007	3010
		21.8	7	1007	2011	3011
		21.82	7	1010	2008	3012
		21.84	7	1006	2007	3014
		21.86	10	1006	2008	3008
		21.88	12	1011	2006	3013
		21.9	11	1010	2005	3017
		21.92	15	1012	2003	3009
		21.94	7	1010	2010	3010
		21.96	13	1015	2009	3007
		21.98	11	1007	2009	3003
		22	9	1010	2008	3011
		22.02	6	1007	2017	3015
		22.04	12	1009	2013	3014
		22.06	15	1008	2007	3013
		22.08	2	1014	2016	3011
		22.1	7	1009	2006	3016
		22.12	11	1012	2013	3011
		22.14	5	1011	2011	3009
		22.16	11	1015	2007	3007
		22.18	8	1011	2011	3009
		22.2	10	1009	2005	3014
		22.22	13	1008	2006	3009
		22.24	11	1008	2006	3013
		22.26	13	1009	2006	3010
		22.28	13	1011	2009	3012
		22.3	10	1020	2011	3006
		22.32	13	1008	2006	3008
		22.34	9	1011	2012	3012
		22.36	13	1013	2004	3008
		22.38	10	1015	2015	3014
		22.4	10	1012	2008	3008
		22.42	10	1007	2010	3010
		22.44	10	1012	2007	3014
		22.46	9	1009	2015	3013
		22.48	11	1009	2014	3011
		22.5	9	1018	2015	3011
		22.52	14	1014	2016	3012
		22.54	3	1012	2012	3014
		22.56	9	1007	2020	3015
		22.58	13	1014	2024	3010
		22.6	8	1016	2033	3009
		22.62	6	1006	2026	3006
		22.64	13	1005	2044	3013
		22.66	11	1009	2026	3014
		22.68	8	1013	2030	3005
		22.7	10	1006	2016	3016
		22.72	7	1009	2012	3012
		22.74	11	1014	2010	3016
		22.76	9	1011	2005	3009
		22.78	12	1022	2006	3008
		22.8	14	1007	2008	3009
		22.82	8	1013	2016	3008
		22.84	7	1012	2006	3010
		22.86	8	1017	2009	3013
		22.88	6	1018	2015	3015
		22.9	25	1015	2012	3014
		22.92	9	1012	2005	3009
		22.94	9	1019	2009	3008
		22.96	8	1013	2007	3011
		22.98	9	1019	2008	3006
		23	7	1009	2010	3008
		23.02	10	1003	2012	3013
		23.04	18	1012	2008	3008
		23.06	13	1011	2008	3007
		23.08	16	1014	2004	3014
		23.1	9	1005	2005	3012
		23.12	9	1013	2008	3010
		23.14	6	1009	2008	3018
		23.16	9	1013	2013	3008
		23.18	12	1016	2010	3006
		23.2	9	1010	2003	3011
		23.22	6	1012	2011	3014
		23.24	9	1009	2009	3005
		23.26	8	1012	2009	3010
		23.28	12	1007	2008	3008
		23.3	13	1013	2010	3006
		23.32	9	1006	2012	3010
		23.34	9	1015	2010	3009
		23.36	11	1010	2005	3015
		23.38	9	1013	2008	3009
		23.4	10	1006	2010	3008
		23.42	5	1012	2010	3015
		23.44	8	1010	2018	3014
		23.46	8	1018	2009	3007
		23.48	6	1013	2005	3016
		23.5	15	1014	2006	3012
		23.52	9	1009	2008	3011
		23.54	8	1005	2007	3009
		23.56	11	1008	2014	3004
		23.58	11	1013	2004	3010
		23.6	11	1007	2009	3014
		23.62	9	1006	2015	3011
		23.64	7	1011	2010	3010
		23.66	8	1014	2009	3014
		23.68	12	1006	2008	3015
		23.7	19	1010	2008	3009
		23.72	9	1009	2011	3009
		23.74	13	1011	2006	3006
		23.76	11	1005	2015	3007
		23.78	8	1016	2009	3008
		23.8	13	1006	2006	3018
		23.82	15	1009	2009	3008
		23.84	12	1007	2011	3008
		23.86	13	1011	2013	3013
		23.88	11	1007	2009	3011
		23.9	8	1016	2011	3012
		23.92	5	1013	2003	3008
		23.94	10	1012	2007	3010
		23.96	11	1011	2006	3007
		23.98	5	1012	2016	3011
		24	16	1008	2008	3011
		24.02	6	1008	2006	3007
		24.04	7	1013	2006	3007
		24.06	5	1011	2012	3015
		24.08	9	1013	2010	3014
		24.1	8	1013	2006	3013
		24.12	6	1011	2009	3008
		24.14	9	1010	2009	3010
		24.16	12	1005	2006	3011
		24.18	5	1016	2006	3011
		24.2	12	1010	2007	3010
		24.22	7	1017	2008	3018
		24.24	13	1006	2005	3009
		24.26	9	1011	2006	3010
		24.28	14	1010	2007	3018
		24.3	9	1015	2008	3011
		24.32	9	1011	2008	3010
		24.34	7	1011	2004	3008
		24.36	8	1008	2004	3008
		24.38	7	1012	2007	3017
		24.4	14	1014	2008	3014
		24.42	9	1009	2008	3004
		24.44	16	1012	2008	3009
		24.46	3	1011	2008	3012
		24.48	8	1013	2013	3002
		24.5	6	1010	2009	3008
		24.52	11	1011	2007	3010
		24.54	11	1006	2006	3017
		24.56	5	1009	2004	3015
		24.58	10	1013	2008	3010
		24.6	12	1010	2008	3009
		24.62	7	1011	2012	3009
		24.64	13	1013	2015	3012
		24.66	4	1011	2011	3009
		24.68	11	1010	2008	3004
		24.7	6	1011	2007	3007
		24.72	10	1007	2004	3011
		24.74	16	1008	2008	3009
		24.76	8	1008	2011	3006
		24.78	9	1019	2011	3012
		24.8	15	1009	2011	3014
		24.82	8	1015	2012	3011
		24.84	11	1011	2002	3004
		24.86	13	1015	2008	3010
		24.88	8	1008	2010	3007
		24.9	13	1016	2013	3009
		24.92	8	1013	2008	3015
		24.94	6	1017	2007	3012
		24.96	12	1007	2014	3009
		24.98	10	1022	2015	3010
		25	15	1014	2008	3012
		25.02	8	1021	2013	3009
		25.04	11	1011	2010	3008
		25.06	8	1014	2008	3012
		25.08	13	1013	2005	3010
		25.1	13	1018	2011	3012
		25.12	6	1015	2016	3009
		25.14	7	1022	2007	3016
		25.16	13	1016	2006	3007
		25.18	14	1022	2006	3007
		25.2	17	1013	2007	3007
		25.22	13	1027	2007	3009
		25.24	19	1011	2009	3010
		25.26	7	1029	2009	3010
		25.28	18	1013	2009	3011
		25.3	11	1021	2010	3013
		25.32	13	1017	2009	3008
		25.34	7	1027	2007	3001
		25.36	15	1014	2008	3007
		25.38	17	1029	2008	3012
		25.4	11	1008	2003	3007
		25.42	8	1031	2004	3011
		25.44	11	1014	2010	3007
		25.46	12	1031	2009	3010
		25.48	14	1010	2012	3012
		25.5	11	1030	2006	3013
		25.52	17	1023	2012	3009
		25.54	8	1026	2010	3008
		25.56	15	1011	2005	3010
		25.58	5	1028	2012	3011
		25.6	12	1013	2012	3013
		25.62	13	1015	2006	3008
		25.64	15	1009	2012	3011
		25.66	8	1018	2007	3006
		25.68	16	1007	2006	3011
		25.7	4	1031	2005	3009
		25.72	8	1010	2012	3009
		25.74	10	1023	2012	3009
		25.76	8	1016	2009	3016
		25.78	12	1027	2007	3009
		25.8	10	1011	2005	3011
		25.82	7	1024	2008	3007
		25.84	16	1015	2008	3010
		25.86	12	1022	2008	3010
		25.88	11	1011	2007	3008
		25.9	14	1021	2009	3012
		25.92	11	1010	2008	3007
		25.94	9	1017	2010	3007
		25.96	8	1006	2007	3010
		25.98	16	1017	2005	3011
		26	12	1007	2012	3006
		26.02	8	1020	2010	3012
		26.04	10	1015	2009	3009
		26.06	4	1015	2012	3009
		26.08	11	1009	2009	3008
		26.1	8	1016	2009	3009
		26.12	12	1011	2008	3010
		26.14	10	1013	2013	3005
		26.16	11	1009	2010	3008
		26.18	9	1010	2006	3008
		26.2	10	1007	2013	3011
		26.22	6	1011	2009	3012
		26.24	4	1005	2007	3009
		26.26	7	1012	2005	3007
		26.28	8	1011	2005	3011
		26.3	13	1013	2004	3007
		26.32	8	1008	2004	3008
		26.34	6	1016	2006	3007
		26.36	9	1010	2009	3005
		26.38	11	1012	2013	3010
		26.4	13	1006	2003	3011
		26.42	7	1015	2007	3014
		26.44	8	1007	2009	3007
		26.46	5	1009	2009	3008
		26.48	11	1011	2012	3008
		26.5	7	1007	2009	3004
		26.52	14	1013	2013	3009
		26.54	1	1015	2004	3006
		26.56	7	1009	2007	3004
		26.58	7	1010	2005	3005
		26.6	8	1010	2004	3009
		26.62	9	1008	2010	3009
		26.64	10	1010	2005	3009
		26.66	6	1016	2006	3006
		26.68	4	1005	2005	3014
		26.7	9	1015	2007	3007
		26.72	11	1008	2003	3010
		26.74	10	1009	2007	3006
		26.76	13	1009	2010	3006
		26.78	5	1011	2004	3009
		26.8	6	1012	2008	3006
		26.82	8	1015	2007	3006
		26.84	6	1013	2003	3013
		26.86	4	1006	2009	3008
		26.88	7	1007	2003	3010
		26.9	9	1008	2003	3009
		26.92	16	1011	2008	3007
		26.94	10	1013	2002	3005
		26.96	10	1008	2006	3005
		26.98	15	1010	2007	3007
		27	12	1013	2005	3004
		27.02	5	1013	2007	3008
		27.04	8	1014	2009	3006
		27.06	7	1012	2008	3011
		27.08	7	1012	2005	3007
		27.1	7	1013	2006	3009
		27.12	11	1002	2007	3013
		27.14	6	1008	2011	3009
		27.16	5	1006	2005	3008
		27.18	9	1007	2008	3010
		27.2	6	1007	2011	3008
		27.22	7	1010	2006	3013
		27.24	12	1006	2008	3007
		27.26	2	1006	2006	3005
		27.28	9	1007	2006	3006
		27.3	8	1009	2010	3008
		27.32	7	1015	2006	3006
		27.34	9	1012	2010	3009
		27.36	6	1006	2005	3014
		27.38	9	1015	2010	3007
		27.4	9	1010	2009	3007
		27.42	6	1009	2007	3008
		27.44	11	1013	2007	3009
		27.46	6	1008	2011	3013
		27.48	7	1004	2006	3014
		27.5	9	1008	2006	3008
		27.52	9	1010	2008	3010
		27.54	7	1013	2005	3011
		27.56	10	1013	2005	3010
		27.58	9	1008	2005	3007
		27.6	9	1008	2003	3011
		27.62	7	1007	2001	3009
		27.64	5	1008	2006	3010
		27.66	10	1006	2005	3005
		27.68	11	1007	2003	3006
		27.7	7	1006	2009	3008
		27.72	8	1005	2007	3006
		27.74	6	1011	2004	3006
		27.76	12	1006	2007	3008
		27.78	7	1011	2005	3004
		27.8	8	1015	2006	3011
		27.82	11	1007	2007	3008
		27.84	9	1008	2007	3007
		27.86	12	1010	2004	3011
		27.88	12	1007	2007	3008
		27.9	9	1008	2005	3009
		27.92	7	1014	2006	3011
		27.94	8	1007	2006	3013
		27.96	8	1008	2007	3008
		27.98	10	1006	2011	3007
		28	14	1007	2007	3006
		28.02	2	1010	2007	3016
		28.04	8	1009	2004	3008
		28.06	12	1012	2006	3010
		28.08	8	1014	2013	3005
		28.1	9	1008	2010	3007
		28.12	8	1008	2007	3005
		28.14	8	1006	2006	3009
		28.16	2	1007	2004	3007
		28.18	13	1011	2010	3006
		28.2	5	1012	2004	3011
		28.22	13	1013	2004	3012
		28.24	7	1010	2008	3007
		28.26	8	1013	2010	3009
		28.28	15	1014	2005	3013
		28.3	11	1012	2006	3012
		28.32	13	1012	2008	3008
		28.34	15	1012	2008	3007
		28.36	7	1007	2007	3002
		28.38	10	1012	2012	3008
		28.4	9	1012	2011	3010
		28.42	8	1007	2011	3006
		28.44	4	1008	2005	3011
		28.46	9	1010	2007	3013
		28.48	5	1007	2002	3007
		28.5	15	1008	2008	3006
		28.52	10	1017	2005	3010
		28.54	10	1007	2009	3007
		28.56	11	1003	2004	3006
		28.58	14	1006	2007	3006
		28.6	8	1009	2008	3005
		28.62	9	1008	2006	3007
		28.64	6	1013	2007	3005
		28.66	7	1010	2010	3005
		28.68	8	1006	2007	3007
		28.7	8	1013	2006	3009
		28.72	4	1004	2010	3010
		28.74	9	1012	2005	3011
		28.76	6	1002	2008	3003
		28.78	4	1010	2005	3007
		28.8	8	1012	2006	3009
		28.82	5	1006	2004	3006
		28.84	7	1006	2006	3007
		28.86	6	1008	2003	3007
		28.88	8	1012	2008	3006
		28.9	8	1005	2001	3007
		28.92	4	1015	2003	3006
		28.94	14	1006	2005	3010
		28.96	9	1008	2005	3012
		28.98	12	1010	2009	3012
		29	4	1007	2003	3009
		29.02	16	1007	2009	3008
		29.04	3	1006	2007	3011
		29.06	11	1004	2006	3010
		29.08	7	1008	2007	3009
		29.1	11	1009	2008	3008
		29.12	4	1012	2003	3009
		29.14	10	1007	2004	3014
		29.16	11	1009	2006	3010
		29.18	7	1005	2002	3006
		29.2	6	1006	2007	3006
		29.22	4	1006	2007	3007
		29.24	5	1007	2006	3006
		29.26	4	1007	2016	3014
		29.28	8	1009	2006	3008
		29.3	6	1006	2003	3009
		29.32	6	1004	2008	3007
		29.34	12	1006	2003	3004
		29.36	7	1012	2006	3003
		29.38	10	1010	2009	3005
		29.4	9	1005	2008	3015
		29.42	6	1009	2005	3009
		29.44	4	1012	2006	3010
		29.46	6	1013	2003	3008
		29.48	8	1007	2004	3007
		29.5	7	1004	2004	3004
		29.52	8	1009	2003	3010
		29.54	3	1011	2004	3008
		29.56	7	1008	2008	3007
		29.58	5	1005	2005	3006
		29.6	7	1007	2005	3007
		29.62	7	1010	2004	3006
		29.64	8	1013	2008	3006
		29.66	11	1005	2005	3011
		29.68	12	1010	2006	3011
		29.7	5	1007	2008	3005
		29.72	8	1011	2007	3006
		29.74	9	1004	2006	3006
		29.76	6	1007	2005	3004
		29.78	8	1007	2007	3007
		29.8	8	1004	2008	3007
		29.82	7	1007	2005	3007
		29.84	6	1006	2005	3007
		29.86	8	1006	2008	3003
		29.88	5	1009	2003	3010
		29.9	6	1004	2005	3005
		29.92	8	1010	2004	3004
		29.94	9	1007	2003	3006
		29.96	8	1009	2009	3011
		29.98	5	1010	2005	3008
		30	9	1004	2004	3003
		30.02	9	1006	2010	3004
		30.04	7	1006	2004	3010
		30.06	7	1010	2008	3007
		30.08	3	1004	2010	3007
		30.1	5	1008	2011	3009
		30.12	6	1011	2007	3006
		30.14	9	1002	2006	3010
		30.16	10	1003	2006	3007
		30.18	7	1011	2005	3009
		30.2	8	1010	2010	3011
		30.22	6	1004	2005	3004
		30.24	8	1006	2003	3003
		30.26	7	1008	2007	3008
		30.28	12	1011	2008	3012
		30.3	12	1014	2006	3006
		30.32	10	1011	2004	3009
		30.34	7	1009	2011	3008
		30.36	5	1013	2007	3008
		30.38	9	1007	2010	3007
		30.4	7	1008	2013	3006
		30.42	5	1010	2011	3007
		30.44	8	1007	2010	3003
		30.46	15	1009	2010	3003
		30.48	6	1015	2005	3006
		30.5	10	1003	2006	3015
		30.52	10	1007	2004	3004
		30.54	6	1012	2004	3011
		30.56	6	1006	2011	3006
		30.58	5	1002	2008	3015
		30.6	10	1006	2008	3006
		30.62	7	1014	2003	3007
		30.64	5	1009	2008	3010
		30.66	8	1004	2006	3010
		30.68	7	1008	2007	3007
		30.7	13	1006	2004	3008
		30.72	7	1011	2008	3009
		30.74	11	1009	2005	3008
		30.76	10	1006	2010	3007
		30.78	10	1009	2007	3007
		30.8	7	1004	2009	3005
		30.82	10	1009	2012	3010
		30.84	6	1008	2006	3013
		30.86	8	1008	2004	3009
		30.88	8	1007	2003	3002
		30.9	6	1009	2004	3010
		30.92	7	1005	2005	3008
		30.94	11	1012	2002	3013
		30.96	10	1004	2004	3005
		30.98	9	1005	2009	3004
		31	9	1007	2007	3009
		31.02	10	1012	2005	3007
		31.04	4	1006	2006	3008
		31.06	7	1011	2008	3008
		31.08	10	1007	2007	3009
		31.1	6	1007	2007	3008
		31.12	9	1007	2004	3007
		31.14	13	1010	2009	3010
		31.16	8	1006	2009	3012
		31.18	10	1008	2005	3011
		31.2	5	1005	2005	3007
		31.22	12	1009	2014	3005
		31.24	3	1005	2006	3007
		31.26	7	1010	2006	3010
		31.28	1	1012	2006	3005
		31.3	6	1004	2006	3010
		31.32	4	1010	2005	3005
		31.34	5	1006	2008	3006
		31.36	7	1007	2001	3006
		31.38	8	1008	2004	3009
		31.4	11	1004	2006	3009
		31.42	4	1009	2004	3006
		31.44	6	1006	2009	3003
		31.46	6	1010	2009	3013
		31.48	6	1006	2005	3004
		31.5	8	1008	2004	3004
		31.52	8	1007	2006	3005
		31.54	12	1006	2007	3009
		31.56	6	1007	2008	3008
		31.58	7	1012	2008	3007
		31.6	8	1005	2007	3007
		31.62	4	1010	2008	3006
		31.64	1	1008	2008	3005
		31.66	8	1006	2013	3008
		31.68	7	1007	2007	3009
		31.7	2	1008	2001	3006
		31.72	9	1009	2005	3009
		31.74	8	1003	2006	3007
		31.76	8	1009	2008	3005
		31.78	7	1005	2008	3008
		31.8	6	1008	2004	3007
		31.82	6	1009	2007	3012
		31.84	8	1009	2004	3009
		31.86	6	1005	2006	3012
		31.88	7	1006	2009	3012
		31.9	9	1008	2006	3007
		31.92	13	1007	2008	3010
		31.94	6	1006	2006	3003
		31.96	6	1008	2009	3003
		31.98	9	1010	2005	3004
		32	8	1007	2007	3007
		32.02	3	1005	2002	3007
		32.04	7	1004	2004	3011
		32.06	9	1007	2011	3005
		32.08	7	1007	2006	3007
		32.1	8	1007	2005	3009
		32.12	10	1012	2006	3012
		32.14	8	1009	2008	3008
		32.16	12	1010	2010	3007
		32.18	6	1004	2014	3003
		32.2	4	1006	2011	3009
		32.22	6	1004	2008	3009
		32.24	8	1010	2008	3005
		32.26	4	1006	2009	3011
		32.28	5	1008	2014	3013
		32.3	7	1008	2005	3013
		32.32	9	1007	2009	3012
		32.34	9	1011	2004	3004
		32.36	1	1010	2004	3008
		32.38	4	1010	2003	3009
		32.4	9	1007	2010	3011
		32.42	11	1007	2009	3008
		32.44	9	1003	2006	3008
		32.46	8	1007	2010	3008
		32.48	7	1012	2008	3012
		32.5	4	1007	2005	3003
		32.52	10	1010	2005	3009
		32.54	9	1006	2008	3005
		32.56	9	1003	2004	3008
		32.58	5	1008	2006	3010
		32.6	5	1007	2007	3003
		32.62	9	1010	2005	3007
		32.64	5	1011	2005	3010
		32.66	5	1008	2007	3010
		32.68	7	1009	2004	3003
		32.7	5	1007	2003	3009
		32.72	4	1006	2006	3006
		32.74	8	1011	2007	3009
		32.76	0	1005	2012	3002
		32.78	4	1003	2007	3010
		32.8	7	1004	2006	3010
		32.82	9	1004	2008	3007
		32.84	7	1010	2010	3009
		32.86	5	1006	2012	3008
		32.88	7	1004	2009	3013
		32.9	2	1008	2007	3009
		32.92	9	1007	2006	3010
		32.94	12	1010	2010	3012
		32.96	7	1008	2007	3006
		32.98	6	1008	2004	3005
		33	9	1007	2006	3008
		33.02	7	1006	2007	3006
		33.04	9	1005	2006	3004
		33.06	3	1008	2007	3005
		33.08	13	1010	2009	3005
		33.1	12	1011	2008	3008
		33.12	7	1006	2007	3006
		33.14	8	1004	2002	3006
		33.16	5	1003	2007	3008
		33.18	5	1008	2006	3010
		33.2	9	1003	2006	3007
		33.22	9	1004	2006	3005
		33.24	6	1008	2002	3007
		33.26	5	1009	2005	3004
		33.28	4	1013	2008	3005
		33.3	8	1008	2007	3007
		33.32	4	1007	2009	3005
		33.34	7	1008	2010	3005
		33.36	10	1006	2007	3008
		33.38	14	1009	2014	3008
		33.4	7	1004	2007	3009
		33.42	9	1009	2005	3010
		33.44	7	1008	2010	3004
		33.46	6	1009	2007	3006
		33.48	10	1012	2007	3010
		33.5	5	1008	2008	3006
		33.52	9	1004	2009	3009
		33.54	5	1004	2007	3007
		33.56	8	1008	2005	3003
		33.58	12	1004	2003	3005
		33.6	7	1006	2005	3007
		33.62	16	1013	2012	3011
		33.64	6	1007	2004	3005
		33.66	6	1008	2008	3010
		33.68	5	1004	2002	3009
		33.7	9	1007	2008	3009
		33.72	12	1008	2006	3009
		33.74	10	1008	2007	3013
		33.76	7	1008	2007	3006
		33.78	7	1004	2005	3012
		33.8	9	1011	2004	3009
		33.82	8	1003	2009	3006
		33.84	2	1009	2005	3005
		33.86	13	1007	2004	3008
		33.88	8	1010	2004	3003
		33.9	10	1006	2008	3008
		33.92	5	1007	2012	3005
		33.94	5	1010	2005	3006
		33.96	6	1006	2004	3007
		33.98	10	1005	2004	3001
		34	6	1005	2004	3008
		34.02	5	1007	2008	3003
		34.04	5	1005	2004	3012
		34.06	6	1005	2005	3007
		34.08	9	1007	2009	3004
		34.1	7	1008	2006	3008
		34.12	3	1007	2006	3006
		34.14	3	1006	2007	3010
		34.16	5	1005	2011	3006
		34.18	7	1013	2008	3007
		34.2	4	1004	2004	3004
		34.22	6	1004	2010	3006
		34.24	4	1002	2008	3005
		34.26	8	1005	2004	3010
		34.28	8	1007	2003	3006
		34.3	7	1004	2006	3004
		34.32	7	1010	2006	3005
		34.34	3	1005	2008	3007
		34.36	11	1008	2012	3009
		34.38	5	1001	2005	3007
		34.4	6	1009	2007	3005
		34.42	11	1014	2004	3007
		34.44	4	1008	2005	3006
		34.46	6	1007	2007	3008
		34.48	7	1009	2005	3010
		34.5	9	1006	2006	3007
		34.52	9	1007	2007	3005
		34.54	7	1009	2004	3008
		34.56	6	1004	2009	3005
		34.58	7	1008	2012	3004
		34.6	3	1009	2007	3011
		34.62	7	1007	2016	3007
		34.64	8	1012	2005	3008
		34.66	5	1011	2005	3005
		34.68	5	1005	2011	3006
		34.7	5	1004	2012	3005
		34.72	8	1006	2007	3008
		34.74	3	1006	2005	3009
		34.76	6	1009	2010	3007
		34.78	4	1011	2005	3006
		34.8	5	1007	2006	3005
		34.82	6	1007	2005	3005
		34.84	5	1009	2006	3007
		34.86	7	1004	2007	3006
		34.88	12	1006	2007	3004
		34.9	10	1001	2011	3004
		34.92	4	1003	2008	3007
		34.94	6	1007	2006	3002
		34.96	6	1010	2003	3011
		34.98	7	1008	2007	3008
		35	11	1005	2010	3008
		35.02	7	1008	2005	3011
		35.04	6	1008	2002	3004
		35.06	6	1007	2008	3007
		35.08	8	1007	2002	3008
		35.1	3	1007	2009	3005
		35.12	4	1010	2003	3006
		35.14	6	1008	2005	3003
		35.16	5	1006	2007	3004
		35.18	5	1010	2005	3009
		35.2	4	1007	2005	3009
		35.22	1	1011	2004	3009
		35.24	4	1007	2007	3008
		35.26	5	1004	2005	3002
		35.28	9	1006	2007	3006
		35.3	8	1009	2003	3005
		35.32	10	1007	2007	3007
		35.34	5	1008	2009	3004
		35.36	4	1007	2008	3006
		35.38	5	1008	2007	3007
		35.4	6	1006	2006	3003
		35.42	3	1004	2006	3011
		35.44	12	1005	2005	3005
		35.46	5	1010	2005	3004
		35.48	8	1012	2004	3009
		35.5	8	1008	2005	3007
		35.52	5	1006	2005	3006
		35.54	6	1008	2005	3003
		35.56	4	1001	2003	3006
		35.58	5	1008	2007	3008
		35.6	13	1006	2002	3007
		35.62	6	1005	2006	3008
		35.64	5	1001	2003	3007
		35.66	4	1004	2007	3008
		35.68	10	1005	2009	3011
		35.7	8	1009	2008	3001
		35.72	11	1008	2004	3012
		35.74	8	1005	2006	3008
		35.76	9	1005	2006	3007
		35.78	7	1007	2007	3006
		35.8	3	1006	2007	3008
		35.82	9	1006	2008	3003
		35.84	5	1009	2005	3008
		35.86	5	1007	2007	3007
		35.88	2	1007	2011	3006
		35.9	7	1008	2010	3005
		35.92	5	1004	2008	3009
		35.94	3	1009	2003	3006
		35.96	8	1007	2006	3005
		35.98	5	1013	2005	3005
		36	9	1008	2005	3004
		36.02	6	1004	2013	3004
		36.04	5	1006	2006	3010
		36.06	5	1008	2011	3003
		36.08	8	1012	2003	3005
		36.1	9	1014	2011	3008
		36.12	7	1007	2009	3007
		36.14	5	1009	2012	3008
		36.16	9	1010	2006	3014
		36.18	8	1007	2007	3006
		36.2	5	1010	2009	3007
		36.22	9	1005	2006	3005
		36.24	4	1006	2005	3007
		36.26	6	1004	2008	3006
		36.28	4	1008	2003	3006
		36.3	8	1003	2006	3010
		36.32	8	1007	2004	3009
		36.34	7	1007	2007	3007
		36.36	5	1006	2004	3007
		36.38	9	1008	2007	3004
		36.4	11	1008	2008	3008
		36.42	7	1005	2005	3007
		36.44	8	1005	2008	3008
		36.46	5	1007	2005	3008
		36.48	8	1005	2004	3005
		36.5	9	1006	2004	3004
		36.52	6	1008	2003	3006
		36.54	5	1006	2006	3013
		36.56	5	1005	2004	3002
		36.58	6	1003	2005	3009
		36.6	5	1008	2003	3009
		36.62	12	1004	2006	3003
		36.64	7	1011	2008	3004
		36.66	6	1005	2006	3005
		36.68	4	1013	2005	3002
		36.7	7	1010	2005	3007
		36.72	11	1007	2010	3003
		36.74	6	1004	2006	3006
		36.76	4	1008	2013	3007
		36.78	8	1010	2005	3002
		36.8	5	1008	2004	3008
		36.82	2	1011	2005	3003
		36.84	5	1010	2005	3010
		36.86	6	1006	2007	3005
		36.88	6	1010	2006	3010
		36.9	5	1011	2009	3005
		36.92	9	1008	2004	3005
		36.94	5	1010	2009	3009
		36.96	6	1010	2004	3002
		36.98	7	1010	2006	3011
		37	7	1012	2007	3012
		37.02	10	1011	2010	3004
		37.04	10	1012	2007	3003
		37.06	3	1012	2008	3008
		37.08	8	1011	2003	3009
		37.1	8	1007	2006	3006
		37.12	8	1007	2004	3006
		37.14	9	1004	2009	3003
		37.16	3	1009	2007	3008
		37.18	8	1009	2003	3010
		37.2	4	1014	2007	3008
		37.22	8	1007	2005	3003
		37.24	4	1010	2006	3006
		37.26	5	1006	2011	3006
		37.28	9	1008	2011	3010
		37.3	7	1008	2003	3009
		37.32	4	1010	2008	3009
		37.34	4	1004	2009	3005
		37.36	9	1008	2015	3007
		37.38	4	1012	2012	3008
		37.4	8	1006	2011	3003
		37.42	6	1004	2012	3005
		37.44	6	1008	2006	3006
		37.46	8	1007	2010	3007
		37.48	8	1011	2009	3007
		37.5	11	1005	2006	3004
		37.52	10	1010	2015	3008
		37.54	0	1007	2014	3007
		37.56	7	1012	2008	3002
		37.58	7	1012	2003	3008
		37.6	8	1009	2002	3004
		37.62	3	1005	2010	3012
		37.64	6	1003	2006	3006
		37.66	8	1009	2008	3007
		37.68	10	1005	2009	3005
		37.7	7	1008	2013	3003
		37.72	10	1002	2008	3010
		37.74	7	1014	2010	3013
		37.76	7	1009	2014	3008
		37.78	10	1006	2008	3008
		37.8	11	1010	2010	3012
		37.82	6	1007	2005	3009
		37.84	5	1012	2008	3004
		37.86	7	1011	2005	3004
		37.88	4	1009	2008	3009
		37.9	12	1007	2011	3006
		37.92	6	1013	2008	3009
		37.94	15	1008	2007	3008
		37.96	7	1013	2002	3005
		37.98	13	1008	2004	3002
		38	8	1010	2007	3004
		38.02	8	1008	2009	3011
		38.04	6	1010	2009	3009
		38.06	7	1010	2013	3006
		38.08	8	1015	2006	3006
		38.1	10	1013	2006	3003
		38.12	8	1015	2009	3007
		38.14	8	1015	2006	3011
		38.16	11	1023	2010	3012
		38.18	7	1018	2005	3011
		38.2	5	1029	2011	3013
		38.22	12	1018	2007	3010
		38.24	5	1034	2008	3011
		38.26	4	1024	2013	3008
		38.28	5	1033	2012	3016
		38.3	11	1024	2013	3008
		38.32	3	1036	2010	3005
		38.34	6	1035	2010	3008
		38.36	6	1043	2006	3011
		38.38	5	1053	2016	3008
		38.4	8	1064	2010	3013
		38.42	7	1068	2016	3005
		38.44	7	1075	2015	3004
		38.46	8	1079	2023	3007
		38.48	11	1088	2027	3007
		38.5	5	1099	2024	3008
		38.52	10	1111	2018	3006
		38.54	8	1135	2021	3006
		38.56	9	1123	2030	3009
		38.58	8	1151	2028	3004
		38.6	12	1161	2028	3013
		38.62	2	1154	2025	3012
		38.64	6	1196	2022	3017
		38.66	6	1205	2029	3009
		38.68	10	1233	2022	3005
		38.7	9	1213	2026	3008
		38.72	7	1252	2034	3008
		38.74	8	1240	2023	3007
		38.76	7	1263	2026	3004
		38.78	10	1206	2022	3004
		38.8	6	1219	2024	3004
		38.82	11	1205	2030	3011
		38.84	5	1185	2024	3012
		38.86	9	1125	2023	3006
		38.88	7	1116	2019	3009
		38.9	6	1102	2019	3002
		38.92	3	1090	2014	3006
		38.94	4	1094	2018	3003
		38.96	17	1058	2015	3007
		38.98	12	1064	2009	3007
		39	14	1041	2012	3010
		39.02	12	1040	2017	3006
		39.04	9	1037	2015	3013
		39.06	7	1029	2019	3006
		39.08	7	1022	2017	3015
		39.1	10	1025	2017	3014
		39.12	6	1023	2010	3012
		39.14	5	1019	2008	3006
		39.16	12	1023	2009	3012
		39.18	10	1020	2010	3006
		39.2	7	1023	2008	3012
		39.22	8	1018	2016	3013
		39.24	7	1022	2011	3012
		39.26	12	1016	2013	3014
		39.28	8	1013	2011	3020
		39.3	15	1016	2013	3017
		39.32	10	1019	2013	3016
		39.34	22	1010	2014	3024
		39.36	12	1018	2014	3024
		39.38	10	1012	2010	3026
		39.4	14	1017	2011	3029
		39.42	16	1021	2014	3034
		39.44	12	1013	2012	3038
		39.46	22	1018	2023	3060
		39.48	20	1027	2013	3056
		39.5	21	1018	2018	3064
		39.52	21	1031	2011	3040
		39.54	32	1030	2019	3064
		39.56	19	1024	2020	3044
		39.58	38	1021	2028	3079
		39.6	27	1034	2018	3046
		39.62	24	1024	2028	3071
		39.64	43	1040	2037	3055
		39.66	41	1037	2051	3070
		39.68	54	1049	2029	3058
		39.7	77	1054	2048	3064
		39.72	48	1060	2039	3052
		39.74	72	1044	2058	3073
		39.76	46	1061	2054	3040
		39.78	71	1052	2074	3061
		39.8	82	1062	2058	3038
		39.82	87	1059	2077	3065
		39.84	97	1055	2066	3030
		39.86	113	1086	2102	3056
		39.88	83	1073	2070	3026
		39.9	101	1091	2097	3026
		39.92	93	1074	2087	3022
		39.94	113	1076	2138	3021
		39.96	80	1075	2074	3019
		39.98	73	1085	2126	3015
		40	69	1073	2092	3017
		40.02	86	1092	2104	3012
		40.04	91	1074	2107	3019
		40.06	78	1097	2087	3020
		40.08	66	1061	2098	3012
		40.1	49	1102	2102	3010
		40.12	48	1063	2084	3007
		40.14	37	1090	2088	3014
		40.16	48	1051	2077	3011
		40.18	35	1085	2086	3012
		40.2	21	1068	2070	3007
		40.22	23	1086	2056	3011
		40.24	24	1035	2059	3005
		40.26	23	1062	2048	3005
		40.28	28	1036	2044	3010
		40.3	12	1040	2043	3007
		40.32	15	1022	2039	3005
		40.34	15	1033	2030	3010
		40.36	16	1020	2030	3011
		40.38	17	1035	2017	3009
		40.4	16	1019	2015	3007
		40.42	7	1028	2016	3010
		40.44	12	1016	2018	3004
		40.46	11	1023	2016	3010
		40.48	16	1007	2019	3009
		40.5	7	1014	2013	3010
		40.52	12	1013	2018	3010
		40.54	6	1011	2011	3011
		40.56	9	1013	2011	3004
		40.58	9	1011	2005	3004
		40.6	10	1014	2006	3003
		40.62	6	1012	2007	3007
		40.64	5	1012	2012	3006
		40.66	7	1008	2010	3009
		40.68	5	1006	2008	3004
		40.7	11	1015	2011	3003
		40.72	8	1012	2003	3009
		40.74	10	1008	2012	3005
		40.76	9	1011	2008	3010
		40.78	6	1005	2004	3006
		40.8	7	1006	2006	3006
		40.82	7	1011	2008	3005
		40.84	11	1004	2005	3012
		40.86	8	1008	2010	3008
		40.88	4	1008	2008	3005
		40.9	7	1015	2009	3013
		40.92	7	1007	2010	3012
		40.94	10	1012	2005	3006
		40.96	4	1006	2007	3004
		40.98	9	1007	2012	3005
		41	4	1007	2005	3004
		41.02	7	1010	2007	3004
		41.04	4	1013	2005	3009
		41.06	9	1006	2011	3008
		41.08	8	1010	2011	3009
		41.1	8	1015	2005	3006
		41.12	6	1010	2002	3003
		41.14	11	1009	2008	3006
		41.16	8	1005	2008	3007
		41.18	6	1008	2005	3005
		41.2	9	1010	2008	3008
		41.22	7	1009	2009	3006
		41.24	5	1005	2005	3003
		41.26	8	1004	2008	3005
		41.28	5	1005	2008	3006
		41.3	4	1010	2017	3004
		41.32	8	1007	2005	3002
		41.34	7	1009	2007	3007
		41.36	8	1009	2006	3008
		41.38	7	1004	2010	3004
		41.4	4	1004	2005	3010
		41.42	6	1009	2013	3004
		41.44	7	1005	2003	3008
		41.46	7	1004	2007	3002
		41.48	8	1001	2005	3004
		41.5	6	1009	2005	3008
		41.52	10	1006	2005	3010
		41.54	8	1010	2006	3005
		41.56	4	1006	2003	3004
		41.58	6	1011	2009	3006
		41.6	6	1007	2003	3007
		41.62	0	1006	2009	3005
		41.64	3	1011	2005	3005
		41.66	7	1007	2006	3005
		41.68	7	1005	2006	3005
		41.7	8	1005	2009	3010
		41.72	5	1006	2004	3006
		41.74	8	1008	2008	3005
		41.76	7	1005	2010	3002
		41.78	7	1007	2006	3005
		41.8	6	1006	2004	3003
		41.82	7	1002	2012	3008
		41.84	9	1010	2007	3003
		41.86	6	1007	2009	3004
		41.88	6	1004	2009	3005
		41.9	4	1006	2009	3012
		41.92	9	1011	2004	3002
		41.94	5	1007	2008	3007
		41.96	4	1004	2005	3006
		41.98	3	1004	2007	3011
		42	5	1006	2008	3003
		42.02	9	1006	2007	3011
		42.04	3	1006	2003	3008
		42.06	11	1005	2008	3002
		42.08	7	1007	2009	3006
		42.1	5	1012	2007	3004
		42.12	5	1006	2004	3005
		42.14	8	1010	2008	3004
		42.16	6	1009	2006	3005
		42.18	7	1009	2007	3008
		42.2	8	1007	2001	3006
		42.22	9	1006	2004	3005
		42.24	10	1008	2005	3004
		42.26	7	1005	2005	3002
		42.28	7	1006	2002	3003
		42.3	5	1003	2003	3003
		42.32	11	1006	2007	3011
		42.34	6	1009	2005	3005
		42.36	7	1010	2005	3004
		42.38	4	1011	2008	3003
		42.4	5	1007	2008	3003
		42.42	6	1008	2006	3005
		42.44	7	1005	2004	3006
		42.46	9	1006	2006	3008
		42.48	6	1013	2005	3008
		42.5	9	1007	2009	3008
		42.52	9	1005	2003	3007
		42.54	4	1006	2004	3006
		42.56	3	1006	2008	3006
		42.58	4	1008	2005	3008
		42.6	10	1007	2004	3004
		42.62	5	1008	2007	3006
		42.64	13	1009	2007	3004
		42.66	6	1007	2008	3004
		42.68	10	1007	2006	3007
		42.7	2	1004	2005	3007
		42.72	3	1001	2007	3004
		42.74	8	1003	2015	3012
		42.76	7	1005	2002	3003
		42.78	8	1007	2007	3006
		42.8	6	1009	2005	3005
		42.82	5	1002	2003	3008
		42.84	4	1005	2006	3003
		42.86	8	1013	2006	3006
		42.88	1	1003	2008	3002
		42.9	7	1006	2007	3006
		42.92	2	1007	2007	3003
		42.94	3	1010	2009	3007
		42.96	1	1010	2010	3003
		42.98	10	1007	2006	3010
		43	6	1004	2006	3006
		43.02	9	1005	2005	3007
		43.04	3	1006	2010	3006
		43.06	5	1004	2011	3006
		43.08	4	1006	2005	3005
		43.1	3	1007	2005	3006
		43.12	10	1008	2004	3005
		43.14	4	1011	2011	3005
		43.16	6	1006	2004	3009
		43.18	8	1007	2003	3003
		43.2	5	1006	2006	3008
		43.22	6	1007	2008	3009
		43.24	8	1004	2004	3006
		43.26	7	1004	2010	3005
		43.28	7	1006	2005	3009
		43.3	2	1008	2006	3010
		43.32	9	1006	2011	3007
		43.34	10	1002	2009	3005
		43.36	7	1006	2008	3005
		43.38	7	1003	2003	3005
		43.4	6	1010	2005	3004
		43.42	3	1006	2011	3012
		43.44	5	1006	2006	3009
		43.46	8	1010	2007	3005
		43.48	6	1015	2008	3009
		43.5	7	1004	2006	3007
		43.52	6	1003	2012	3002
		43.54	5	1004	2004	3007
		43.56	6	1003	2008	3002
		43.58	5	1007	2007	3002
		43.6	5	1007	2003	3004
		43.62	6	1008	2007	3005
		43.64	9	1006	2006	3005
		43.66	7	1010	2007	3009
		43.68	4	1010	2006	3006
		43.7	6	1007	2010	3002
		43.72	5	1008	2003	3005
		43.74	10	1009	2007	3006
		43.76	9	1009	2003	3003
		43.78	3	1006	2003	3007
		43.8	6	1008	2007	3004
		43.82	8	1006	2011	3005
		43.84	4	1007	2003	3005
		43.86	8	1008	2007	3011
		43.88	3	1007	2006	3005
		43.9	7	1008	2011	3005
		43.92	6	1003	2003	3003
		43.94	5	1008	2010	3007
		43.96	11	1010	2005	3007
		43.98	10	1005	2006	3003
		44	6	1007	2005	3005
		44.02	6	1009	2009	3003
		44.04	7	1013	2008	3005
		44.06	4	1005	2005	3008
		44.08	3	1008	2006	3008
		44.1	1	1008	2015	3008
		44.12	9	1004	2008	3005
		44.14	7	1006	2004	3007
		44.16	7	1011	2007	3003
		44.18	2	1006	2011	3006
		44.2	11	1014	2017	3007
		44.22	6	1008	2014	3005
		44.24	8	1013	2015	3004
		44.26	9	1004	2008	3004
		44.28	5	1020	2008	3007
		44.3	4	1011	2012	3007
		44.32	6	1011	2011	3010
		44.34	9	1008	2009	3003
		44.36	5	1015	2007	3010
		44.38	4	1018	2016	3005
		44.4	5	1025	2014	3008
		44.42	5	1015	2009	3008
		44.44	3	1021	2015	3006
		44.46	6	1018	2022	3006
		44.48	5	1031	2018	3006
		44.5	4	1013	2017	3009
		44.52	5	1038	2024	3010
		44.54	4	1024	2019	3009
		44.56	3	1050	2030	3008
		44.58	9	1024	2033	3010
		44.6	10	1049	2025	3005
		44.62	5	1033	2030	3006
		44.64	10	1067	2030	3002
		44.66	5	1046	2039	3007
		44.68	6	1068	2030	3008
		44.7	3	1061	2053	3009
		44.72	3	1099	2045	3010
		44.74	7	1055	2054	3011
		44.76	10	1113	2074	3007
		44.78	5	1069	2070	3003
		44.8	6	1125	2072	3012
		44.82	2	1104	2107	3011
		44.84	5	1140	2103	3010
		44.86	6	1126	2127	3010
		44.88	12	1176	2140	3006
		44.9	2	1150	2155	3011
		44.92	8	1161	2154	3010
		44.94	4	1156	2171	3006
		44.96	7	1174	2180	3005
		44.98	8	1183	2190	3010
		45	7	1172	2157	3010
		45.02	10	1199	2196	3011
		45.04	4	1193	2168	3007
		45.06	5	1138	2183	3006
		45.08	6	1156	2197	3007
		45.1	8	1151	2180	3009
		45.12	9	1148	2154	3012
		45.14	10	1096	2158	3009
		45.16	4	1088	2166	3006
		45.18	6	1078	2127	3006
		45.2	4	1059	2127	3011
		45.22	9	1060	2107	3011
		45.24	10	1050	2093	3013
		45.26	7	1050	2081	3007
		45.28	8	1038	2082	3008
		45.3	6	1044	2056	3015
		45.32	9	1035	2056	3004
		45.34	5	1032	2048	3005
		45.36	8	1032	2036	3016
		45.38	11	1025	2037	3013
		45.4	8	1023	2027	3016
		45.42	6	1020	2024	3016
		45.44	9	1014	2020	3011
		45.46	10	1019	2014	3010
		45.48	8	1020	2023	3014
		45.5	12	1018	2019	3023
		45.52	8	1020	2029	3013
		45.54	8	1013	2022	3017
		45.56	11	1015	2016	3023
		45.58	11	1012	2013	3017
		45.6	9	1012	2021	3024
		45.62	13	1017	2015	3025
		45.64	12	1015	2011	3026
		45.66	13	1016	2022	3026
		45.68	5	1012	2013	3038
		45.7	16	1008	2018	3036
		45.72	14	1010	2009	3031
		45.74	12	1011	2016	3039
		45.76	18	1015	2015	3051
		45.78	12	1013	2016	3034
		45.8	16	1014	2023	3059
		45.82	14	1016	2014	3063
		45.84	25	1015	2021	3070
		45.86	30	1010	2015	3090
		45.88	22	1020	2018	3113
		45.9	39	1010	2018	3107
		45.92	31	1026	2018	3152
		45.94	48	1016	2032	3142
		45.96	36	1031	2017	3182
		45.98	48	1015	2039	3175
		46	42	1032	2022	3239
		46.02	54	1016	2031	3234
		46.04	39	1047	2028	3289
		46.06	78	1024	2057	3257
		46.08	54	1043	2033	3337
		46.1	94	1034	2063	3300
		46.12	77	1053	2036	3357
		46.14	133	1031	2100	3345
		46.16	99	1059	2042	3377
		46.18	172	1052	2116	3328
		46.2	127	1068	2043	3371
		46.22	205	1060	2141	3356
		46.24	170	1088	2061	3326
		46.26	283	1075	2183	3341
		46.28	223	1091	2074	3321
		46.3	317	1071	2190	3334
		46.32	293	1097	2092	3283
		46.34	421	1090	2231	3283
		46.36	396	1087	2122	3228
		46.38	470	1113	2215	3267
		46.4	488	1118	2156	3178
		46.42	529	1130	2287	3194
		46.44	470	1113	2178	3150
		46.46	538	1173	2271	3197
		46.48	518	1119	2205	3113
		46.5	507	1173	2253	3151
		46.52	501	1139	2208	3088
		46.54	417	1179	2259	3145
		46.56	466	1157	2231	3066
		46.58	333	1175	2257	3091
		46.6	390	1138	2263	3052
		46.62	282	1231	2225	3063
		46.64	303	1137	2244	3037
		46.66	223	1203	2213	3054
		46.68	227	1131	2247	3037
		46.7	137	1193	2192	3042
		46.72	179	1111	2248	3030
		46.74	110	1163	2191	3027
		46.76	137	1093	2207	3021
		46.78	74	1163	2144	3029
		46.8	110	1081	2154	3018
		46.82	64	1092	2117	3028
		46.84	72	1049	2158	3015
		46.86	47	1070	2096	3018
		46.88	53	1035	2127	3020
		46.9	45	1068	2073	3019
		46.92	48	1024	2082	3014
		46.94	21	1043	2060	3015
		46.96	37	1021	2067	3017
		46.98	29	1023	2037	3014
		47	28	1028	2058	3017
		47.02	16	1032	2034	3012
		47.04	21	1019	2048	3011
		47.06	13	1022	2031	3019
		47.08	23	1013	2030	3007
		47.1	20	1018	2027	3011
		47.12	18	1010	2023	3008
		47.14	8	1018	2016	3011
		47.16	14	1009	2028	3006
		47.18	17	1010	2022	3005
		47.2	11	1015	2012	3005
		47.22	13	1007	2017	3008
		47.24	13	1007	2011	3008
		47.26	10	1006	2014	3008
		47.28	14	1011	2016	3006
		47.3	6	1008	2018	3010
		47.32	14	1007	2012	3006
		47.34	8	1007	2015	3007
		47.36	7	1011	2009	3007
		47.38	8	1012	2011	3009
		47.4	12	1006	2006	3008
		47.42	8	1006	2007	3007
		47.44	5	1006	2012	3005
		47.46	4	1007	2009	3004
		47.48	6	1011	2013	3013
		47.5	7	1009	2013	3009
		47.52	5	1008	2006	3007
		47.54	5	1003	2008	3007
		47.56	14	1011	2006	3005
		47.58	4	1008	2009	3009
		47.6	8	1006	2008	3008
		47.62	14	1006	2008	3005
		47.64	11	1004	2008	3005
		47.66	4	1005	2009	3005
		47.68	11	1006	2008	3007
		47.7	9	1010	2007	3001
		47.72	8	1004	2015	3003
		47.74	9	1004	2007	3006
		47.76	6	1006	2010	3004
		47.78	9	1010	2009	3005
		47.8	6	1008	2005	3012
		47.82	7	1006	2009	3005
		47.84	4	1006	2003	3001
		47.86	3	1005	2006	3002
		47.88	9	1004	2004	3009
		47.9	6	1010	2006	3005
		47.92	4	1007	2007	3008
		47.94	3	1005	2004	3003
		47.96	4	1007	2006	3003
		47.98	8	1006	2005	3006
		48	3	1004	2006	3003
		48.02	4	1005	2004	3007
		48.04	4	1003	2010	3005
		48.06	4	1007	2007	3002
		48.08	2	1005	2004	3003
		48.1	8	1006	2005	3007
		48.12	3	1006	2008	3006
		48.14	6	1006	2006	3006
		48.16	6	1010	2003	3004
		48.18	7	1002	2008	3005
		48.2	9	1008	2006	3004
		48.22	7	1006	2014	3005
		48.24	9	1005	2006	3003
		48.26	5	1006	2003	3004
		48.28	6	1005	2004	3004
		48.3	2	1004	2010	3006
		48.32	4	1006	2004	3004
		48.34	3	1001	2007	3006
		48.36	5	1006	2003	3004
		48.38	6	1000	2004	3004
		48.4	11	1005	2006	3009
		48.42	2	1007	2010	3009
		48.44	5	1002	2003	3004
		48.46	7	1007	2005	3006
		48.48	5	1003	2002	3001
		48.5	5	1004	2005	3003
		48.52	3	1007	2005	3008
		48.54	3	1007	2002	3011
		48.56	1	1004	2012	3005
		48.58	8	1001	2005	3010
		48.6	2	1004	2003	3009
		48.62	3	1008	2005	3007
		48.64	2	1004	2002	3004
		48.66	6	1003	2005	3003
		48.68	4	1006	2004	3003
		48.7	9	1006	2009	3001
		48.72	7	1007	2005	3004
		48.74	4	1003	2003	3003
		48.76	4	1006	2001	3004
		48.78	5	1002	2007	3002
		48.8	5	1006	2006	3006
		48.82	3	1001	2006	3009
		48.84	5	1003	2006	3006
		48.86	4	1006	2001	3004
		48.88	4	1003	2006	3001
		48.9	6	1003	2001	3002
		48.92	4	1005	2005	3002
		48.94	7	1008	2003	3003
		48.96	5	1001	2005	3001
		48.98	5	1006	2001	3001
		49	3	1006	2002	3002
		49.02	4	1001	2005	3007
		49.04	6	1002	2005	3004
		49.06	3	1007	2005	3005
		49.08	8	1007	2003	3006
		49.1	7	1004	2004	3003
		49.12	5	1009	2006	3005
		49.14	3	1004	2005	3004
		49.16	6	1007	2002	3005
		49.18	3	1006	2004	3003
		49.2	4	1002	2005	3005
		49.22	3	1004	2008	3005
		49.24	5	1005	2006	3008
		49.26	3	1007	2008	3004
		49.28	6	1004	2007	3000
		49.3	1	1005	2004	3003
		49.32	3	1007	2002	3002
		49.34	1	1003	2004	3007
		49.36	4	1007	2009	3007
		49.38	7	1001	2003	3003
		49.4	5	1005	2002	3008
		49.42	5	1006	2008	3003
		49.44	2	1004	2002	3004
		49.46	2	1009	2004	3004
		49.48	0	1005	2002	3003
		49.5	4	1004	2005	3005
		49.52	5	1003	2009	3003
		49.54	4	1006	2004	3007
		49.56	7	1008	2003	3000
		49.58	4	1010	2005	3001
		49.6	3	1005	2006	3003
		49.62	8	1004	2003	3005
		49.64	8	1006	2006	3001
		49.66	2	1003	2005	3003
		49.68	5	1010	2009	3004
		49.7	4	1007	2006	3003
		49.72	2	1004	2004	3004
		49.74	5	1005	2002	3004
		49.76	2	1008	2005	3000
		49.78	4	1002	2005	3003
		49.8	8	1004	2005	3005
		49.82	4	1002	2006	3001
		49.84	6	1008	2002	3004
		49.86	5	1006	2008	3007
		49.88	3	1003	2009	3006
		49.9	3	1003	2006	3001
		49.92	4	1004	2004	3001
		49.94	3	1003	2003	3008
[truncated: 1,003 more rows]

## Sheet: Fib 3b
		cm-1	Reaction	NH3 Purged
		4000	-0.0248697	0.0004
		3999	-0.0248697	0.0004
		3998	-0.0248697	0.0004
		3997	-0.0248697	0.0004
		3996	-0.0248697	0.0004
		3995	-0.0248697	0.0004
		3994	-0.0248697	0.0004
		3993	-0.0247394	0.0004
		3992	-0.0247394	0.0004
		3991	-0.0247394	0.0004
		3990	-0.0247394	0.0004
		3989	-0.0248697	0.0004
		3988	-0.0248697	0.0004
		3987	-0.0248697	0.0003
		3986	-0.0248697	0.0003
		3985	-0.0248697	0.0004
		3984	-0.0248697	0.0004
		3983	-0.0248697	0.0004
		3982	-0.0248697	0.0004
		3981	-0.0247394	0.0003
		3980	-0.0247394	0.0003
		3979	-0.0247394	0.0003
		3978	-0.0247394	0.0003
		3977	-0.0247394	0.0003
		3976	-0.0247394	0.0004
		3975	-0.0247394	0.0004
		3974	-0.0248697	0.0004
		3973	-0.0248697	0.0004
		3972	-0.0248697	0.0003
		3971	-0.0248697	0.0003
		3970	-0.0247394	0.0003
		3969	-0.0247394	0.0003
		3968	-0.0247394	0.0003
		3967	-0.0247394	0.0003
		3966	-0.0247394	0.0004
		3965	-0.0247394	0.0004
		3964	-0.0247394	0.0004
		3963	-0.0248697	0.0004
		3962	-0.0248697	0.0004
		3961	-0.0248697	0.0004
		3960	-0.025	0.0004
		3959	-0.025	0.0004
		3958	-0.025	0.0004
		3957	-0.0248697	0.0004
		3956	-0.0248697	0.0004
		3955	-0.0247394	0.0004
		3954	-0.0247394	0.0004
		3953	-0.0247394	0.0004
		3952	-0.0247394	0.0004
		3951	-0.0247394	0.0004
		3950	-0.0247394	0.0004
		3949	-0.0247394	0.0004
		3948	-0.0248697	0.0004
		3947	-0.0248697	0.0004
		3946	-0.0248697	0.0004
		3945	-0.0248697	0.0004
		3944	-0.0248697	0.0004
		3943	-0.0248697	0.0004
		3942	-0.0248697	0.0004
		3941	-0.0248697	0.0004
		3940	-0.0248697	0.0004
		3939	-0.0248697	0.0004
		3938	-0.025	0.0004
		3937	-0.025	0.0004
		3936	-0.025	0.0004
		3935	-0.0248697	0.0004
		3934	-0.0248697	0.0004
		3933	-0.0248697	0.0004
		3932	-0.0248697	0.0004
		3931	-0.0248697	0.0004
		3930	-0.025	0.0004
		3929	-0.025	0.0004
		3928	-0.025	0.0004
		3927	-0.025	0.0004
		3926	-0.025	0.0004
		3925	-0.025	0.0004
		3924	-0.0248697	0.0004
		3923	-0.0248697	0.0004
		3922	-0.0248697	0.0004
		3921	-0.0248697	0.0004
		3920	-0.0248697	0.0004
		3919	-0.0248697	0.0004
		3918	-0.0248697	0.0004
		3917	-0.0248697	0.0004
		3916	-0.0248697	0.0004
		3915	-0.0248697	0.0004
		3914	-0.0248697	0.0004
		3913	-0.0248697	0.0004
		3912	-0.025	0.0004
		3911	-0.025	0.0004
		3910	-0.025	0.0004
		3909	-0.0248697	0.0004
		3908	-0.0248697	0.0004
		3907	-0.0248697	0.0004
		3906	-0.0248697	0.0004
		3905	-0.0248697	0.0004
		3904	-0.0248697	0.0005
		3903	-0.0248697	0.0005
		3902	-0.025	0.0005
		3901	-0.025	0.0005
		3900	-0.025	0.0005
		3899	-0.025	0.0004
		3898	-0.0248697	0.0004
		3897	-0.0248697	0.0005
		3896	-0.0248697	0.0005
		3895	-0.0248697	0.0005
		3894	-0.0248697	0.0005
		3893	-0.0248697	0.0005
		3892	-0.0248697	0.0004
		3891	-0.0248697	0.0004
		3890	-0.0248697	0.0004
		3889	-0.0248697	0.0004
		3888	-0.0248697	0.0005
		3887	-0.0247394	0.0005
		3886	-0.0247394	0.0005
		3885	-0.0247394	0.0005
		3884	-0.0248697	0.0005
		3883	-0.0248697	0.0005
		3882	-0.0248697	0.0005
		3881	-0.0248697	0.0004
		3880	-0.0248697	0.0004
		3879	-0.0248697	0.0005
		3878	-0.0248697	0.0005
		3877	-0.0248697	0.0005
		3876	-0.0248697	0.0005
		3875	-0.0248697	0.0005
		3874	-0.0248697	0.0005
		3873	-0.025	0.0005
		3872	-0.025	0.0005
		3871	-0.025	0.0006
		3870	-0.0248697	0.0006
		3869	-0.0248697	0.0006
		3868	-0.0248697	0.0006
		3867	-0.0248697	0.0006
		3866	-0.0248697	0.0006
		3865	-0.0248697	0.0006
		3864	-0.0248697	0.0005
		3863	-0.0248697	0.0005
		3862	-0.0247394	0.0005
		3861	-0.0247394	0.0005
		3860	-0.0247394	0.0005
		3859	-0.0247394	0.0005
		3858	-0.0248697	0.0005
		3857	-0.0248697	0.0005
		3856	-0.0248697	0.0006
		3855	-0.0248697	0.0006
		3854	-0.0248697	0.0006
		3853	-0.025	0.0006
		3852	-0.025	0.0006
		3851	-0.025	0.0006
		3850	-0.025	0.0005
		3849	-0.025	0.0005
		3848	-0.0248697	0.0005
		3847	-0.0248697	0.0005
		3846	-0.0248697	0.0005
		3845	-0.0248697	0.0005
		3844	-0.0248697	0.0005
		3843	-0.0248697	0.0005
		3842	-0.0248697	0.0006
		3841	-0.0248697	0.0006
		3840	-0.0248697	0.0006
		3839	-0.025	0.0006
		3838	-0.025	0.0006
		3837	-0.0251303	0.0006
		3836	-0.0251303	0.0006
		3835	-0.0251303	0.0006
		3834	-0.0251303	0.0006
		3833	-0.025	0.0006
		3832	-0.025	0.0005
		3831	-0.0248697	0.0005
		3830	-0.0248697	0.0005
		3829	-0.0247394	0.0005
		3828	-0.0247394	0.0005
		3827	-0.0248697	0.0005
		3826	-0.0248697	0.0005
		3825	-0.025	0.0005
		3824	-0.0251303	0.0006
		3823	-0.0251303	0.0006
		3822	-0.0251303	0.0007
		3821	-0.0251303	0.0006
		3820	-0.0251303	0.0006
		3819	-0.0251303	0.0006
		3818	-0.0251303	0.0007
		3817	-0.025	0.0006
		3816	-0.025	0.0006
		3815	-0.0248697	0.0006
		3814	-0.0248697	0.0005
		3813	-0.0247394	0.0005
		3812	-0.0247394	0.0004
		3811	-0.0248697	0.0004
		3810	-0.0248697	0.0004
		3809	-0.0248697	0.0004
		3808	-0.0248697	0.0004
		3807	-0.0248697	0.0005
		3806	-0.0248697	0.0005
		3805	-0.0247394	0.0005
		3804	-0.0247394	0.0006
		3803	-0.0247394	0.0006
		3802	-0.0248697	0.0006
		3801	-0.0248697	0.0006
		3800	-0.025	0.0006
		3799	-0.025	0.0006
		3798	-0.0248697	0.0005
		3797	-0.0248697	0.0005
		3796	-0.0247394	0.0005
		3795	-0.0247394	0.0004
		3794	-0.0247394	0.0004
		3793	-0.0247394	0.0004
		3792	-0.0247394	0.0004
		3791	-0.0247394	0.0004
		3790	-0.0248697	0.0004
		3789	-0.0248697	0.0004
		3788	-0.0248697	0.0004
		3787	-0.0248697	0.0004
		3786	-0.0248697	0.0004
		3785	-0.0248697	0.0004
		3784	-0.0248697	0.0004
		3783	-0.0248697	0.0004
		3782	-0.0248697	0.0004
		3781	-0.0247394	0.0004
		3780	-0.0247394	0.0004
		3779	-0.0247394	0.0004
		3778	-0.0247394	0.0004
		3777	-0.0248697	0.0004
		3776	-0.0248697	0.0004
		3775	-0.025	0.0004
		3774	-0.0248697	0.0004
		3773	-0.0248697	0.0005
		3772	-0.0248697	0.0005
		3771	-0.0247394	0.0005
		3770	-0.0247394	0.0005
		3769	-0.0247394	0.0005
		3768	-0.0247394	0.0005
		3767	-0.0247394	0.0005
		3766	-0.0247394	0.0006
		3765	-0.0247394	0.0006
		3764	-0.0247394	0.0006
		3763	-0.0246091	0.0006
		3762	-0.0246091	0.0006
		3761	-0.0246091	0.0006
		3760	-0.0246091	0.0006
		3759	-0.0247394	0.0006
		3758	-0.0247394	0.0006
		3757	-0.0248697	0.0006
		3756	-0.0248697	0.0006
		3755	-0.0247394	0.0006
		3754	-0.0247394	0.0007
		3753	-0.0246091	0.0008
		3752	-0.0246091	0.0008
		3751	-0.0244787	0.0009
		3750	-0.0244787	0.0009
		3749	-0.0244787	0.0009
		3748	-0.0244787	0.0009
		3747	-0.0246091	0.0009
		3746	-0.0246091	0.0009
		3745	-0.0246091	0.0008
		3744	-0.0246091	0.0008
		3743	-0.0246091	0.0007
		3742	-0.0246091	0.0007
		3741	-0.0246091	0.0007
		3740	-0.0244787	0.0008
		3739	-0.0244787	0.0008
		3738	-0.0244787	0.0008
		3737	-0.0244787	0.0008
		3736	-0.0246091	0.0008
		3735	-0.0246091	0.0008
		3734	-0.0247394	0.0008
		3733	-0.0247394	0.0008
		3732	-0.0246091	0.0007
		3731	-0.0246091	0.0007
		3730	-0.0244787	0.0007
		3729	-0.0244787	0.0006
		3728	-0.0244787	0.0006
		3727	-0.0246091	0.0006
		3726	-0.0246091	0.0006
		3725	-0.0246091	0.0006
		3724	-0.0244787	0.0006
		3723	-0.0243484	0.0006
		3722	-0.024218	0.0006
		3721	-0.024218	0.0006
		3720	-0.024218	0.0006
		3719	-0.0243484	0.0006
		3718	-0.0243484	0.0006
		3717	-0.0244787	0.0006
		3716	-0.0244787	0.0006
		3715	-0.0244787	0.0006
		3714	-0.0244787	0.0006
		3713	-0.0244787	0.0006
		3712	-0.0244787	0.0006
		3711	-0.0243484	0.0006
		3710	-0.0243484	0.0006
		3709	-0.0243484	0.0005
		3708	-0.024218	0.0005
		3707	-0.024218	0.0005
		3706	-0.024218	0.0005
		3705	-0.024218	0.0005
		3704	-0.024218	0.0005
		3703	-0.0240877	0.0005
		3702	-0.0240877	0.0005
		3701	-0.0240877	0.0004
		3700	-0.0240877	0.0004
		3699	-0.0240877	0.0004
		3698	-0.0240877	0.0004
		3697	-0.0239573	0.0004
		3696	-0.0240877	0.0004
		3695	-0.0240877	0.0004
		3694	-0.0240877	0.0004
		3693	-0.0239573	0.0004
		3692	-0.0239573	0.0004
		3691	-0.0239573	0.0005
		3690	-0.0238269	0.0005
		3689	-0.0238269	0.0006
		3688	-0.0236965	0.0005
		3687	-0.023566	0.0005
		3686	-0.023566	0.0005
		3685	-0.0234356	0.0005
		3684	-0.0234356	0.0005
		3683	-0.0233051	0.0006
		3682	-0.0233051	0.0006
		3681	-0.0233051	0.0006
		3680	-0.0231747	0.0006
		3679	-0.0231747	0.0006
		3678	-0.0230442	0.0007
		3677	-0.0229137	0.0007
		3676	-0.0229137	0.0008
		3675	-0.0227832	0.0008
		3674	-0.0226527	0.0009
		3673	-0.0223916	0.0009
		3672	-0.0222611	0.001
		3671	-0.0219999	0.001
		3670	-0.0218693	0.001
		3669	-0.0217387	0.001
		3668	-0.0216081	0.0011
		3667	-0.0214775	0.0011
		3666	-0.0214775	0.0011
		3665	-0.0213468	0.0011
		3664	-0.0213468	0.0011
		3663	-0.0212161	0.0012
		3662	-0.0210855	0.0012
		3661	-0.0208241	0.0013
		3660	-0.0206934	0.0013
		3659	-0.0204319	0.0014
		3658	-0.0201704	0.0015
		3657	-0.0200396	0.0016
		3656	-0.019778	0.0017
		3655	-0.0196472	0.0018
		3654	-0.0195164	0.0019
		3653	-0.0193855	0.002
		3652	-0.0192547	0.0021
		3651	-0.0191238	0.0022
		3650	-0.018862	0.0024
		3649	-0.0186002	0.0025
		3648	-0.0183383	0.0027
		3647	-0.0182073	0.0027
		3646	-0.0179454	0.0028
		3645	-0.0176833	0.0028
		3644	-0.0175523	0.0029
		3643	-0.0174213	0.0029
		3642	-0.0171592	0.003
		3641	-0.0170281	0.003
		3640	-0.0167659	0.0031
		3639	-0.0165036	0.0032
		3638	-0.0163725	0.0033
		3637	-0.0161101	0.0034
		3636	-0.0158477	0.0036
		3635	-0.0155853	0.0037
		3634	-0.0154541	0.0038
		3633	-0.0151915	0.004
		3632	-0.014929	0.0041
		3631	-0.0146663	0.0043
		3630	-0.0144037	0.0044
		3629	-0.0142723	0.0046
		3628	-0.0140096	0.0047
		3627	-0.0138782	0.0048
		3626	-0.0136153	0.0049
		3625	-0.0134839	0.005
		3624	-0.013221	0.0051
		3623	-0.0130895	0.0052
		3622	-0.0128265	0.0053
		3621	-0.0125634	0.0054
		3620	-0.0124319	0.0055
		3619	-0.0123003	0.0056
		3618	-0.0121688	0.0057
		3617	-0.0120372	0.0058
		3616	-0.0119056	0.0059
		3615	-0.0116423	0.006
		3614	-0.0115107	0.0061
		3613	-0.0113791	0.0062
		3612	-0.0113791	0.0063
		3611	-0.0112474	0.0064
		3610	-0.0111157	0.0065
		3609	-0.010984	0.0065
		3608	-0.010984	0.0065
		3607	-0.0108523	0.0065
		3606	-0.0105889	0.0066
		3605	-0.0104571	0.0066
		3604	-0.0103254	0.0066
		3603	-0.0101936	0.0067
		3602	-0.0101936	0.0067
		3601	-0.0100618	0.0067
		3600	-0.0100618	0.0068
		3599	-0.0100618	0.0068
		3598	-0.0100618	0.0069
		3597	-0.0100618	0.0069
		3596	-0.0100618	0.0069
		3595	-0.00993002	0.0069
		3594	-0.00993002	0.0069
		3593	-0.00979821	0.007
		3592	-0.00979821	0.007
		3591	-0.00966639	0.0071
		3590	-0.00966639	0.0071
		3589	-0.00966639	0.0071
		3588	-0.00979821	0.0071
		3587	-0.00993002	0.0071
		3586	-0.00993002	0.0072
		3585	-0.00993002	0.0072
		3584	-0.00993002	0.0072
		3583	-0.00993002	0.0072
		3582	-0.00993002	0.0072
		3581	-0.00993002	0.0072
		3580	-0.0100618	0.0072
		3579	-0.0100618	0.0072
		3578	-0.0100618	0.0072
		3577	-0.0100618	0.0072
		3576	-0.0100618	0.0073
		3575	-0.0100618	0.0073
		3574	-0.0100618	0.0073
		3573	-0.0101936	0.0073
		3572	-0.0101936	0.0074
		3571	-0.0101936	0.0074
		3570	-0.0101936	0.0074
		3569	-0.0101936	0.0075
		3568	-0.0103254	0.0075
		3567	-0.0103254	0.0076
		3566	-0.0104571	0.0076
		3565	-0.0104571	0.0076
		3564	-0.0105889	0.0077
		3563	-0.0105889	0.0077
		3562	-0.0105889	0.0077
		3561	-0.0107206	0.0077
		3560	-0.0107206	0.0078
		3559	-0.0108523	0.0078
		3558	-0.010984	0.0078
		3557	-0.010984	0.0078
		3556	-0.0111157	0.0079
		3555	-0.0112474	0.0079
		3554	-0.0112474	0.008
		3553	-0.0113791	0.008
		3552	-0.0113791	0.0081
		3551	-0.0113791	0.0081
		3550	-0.0112474	0.0082
		3549	-0.0112474	0.0083
		3548	-0.0112474	0.0084
		3547	-0.0112474	0.0085
		3546	-0.0113791	0.0086
		3545	-0.0115107	0.0086
		3544	-0.0116423	0.0087
		3543	-0.011774	0.0087
		3542	-0.0119056	0.0088
		3541	-0.0119056	0.0089
		3540	-0.0120372	0.0089
		3539	-0.0121688	0.009
		3538	-0.0121688	0.0091
		3537	-0.0123003	0.0092
		3536	-0.0124319	0.0093
		3535	-0.0125634	0.0094
		3534	-0.012695	0.0095
		3533	-0.0128265	0.0096
		3532	-0.0128265	0.0097
		3531	-0.012958	0.0098
		3530	-0.0130895	0.0099
		3529	-0.0130895	0.01
		3528	-0.013221	0.0101
		3527	-0.013221	0.0103
		3526	-0.0133524	0.0104
		3525	-0.0134839	0.0105
		3524	-0.0136153	0.0106
		3523	-0.0137467	0.0107
		3522	-0.0138782	0.0108
		3521	-0.0138782	0.0109
		3520	-0.0140096	0.011
		3519	-0.0141409	0.0111
		3518	-0.0142723	0.0112
		3517	-0.0144037	0.0113
		3516	-0.014535	0.0114
		3515	-0.014535	0.0115
		3514	-0.0146663	0.0116
		3513	-0.0146663	0.0118
		3512	-0.0147977	0.0119
		3511	-0.0147977	0.012
		3510	-0.014929	0.0121
		3509	-0.0150603	0.0122
		3508	-0.0151915	0.0123
		3507	-0.0151915	0.0124
		3506	-0.0151915	0.0126
		3505	-0.0151915	0.0127
		3504	-0.0153228	0.0128
		3503	-0.0153228	0.0129
		3502	-0.0154541	0.013
		3501	-0.0154541	0.0131
		3500	-0.0154541	0.0132
		3499	-0.0155853	0.0133
		3498	-0.0155853	0.0134
		3497	-0.0155853	0.0135
		3496	-0.0157165	0.0136
		3495	-0.0157165	0.0137
		3494	-0.0157165	0.0139
		3493	-0.0157165	0.014
		3492	-0.0157165	0.014
		3491	-0.0158477	0.0141
		3490	-0.0158477	0.0142
		3489	-0.0158477	0.0143
		3488	-0.0158477	0.0144
		3487	-0.0158477	0.0145
		3486	-0.0158477	0.0146
		3485	-0.0158477	0.0147
		3484	-0.0158477	0.0148
		3483	-0.0158477	0.0149
		3482	-0.0158477	0.015
		3481	-0.0158477	0.0151
		3480	-0.0158477	0.0152
		3479	-0.0158477	0.0153
		3478	-0.0158477	0.0154
		3477	-0.0158477	0.0155
		3476	-0.0158477	0.0156
		3475	-0.0158477	0.0157
		3474	-0.0158477	0.0157
		3473	-0.0158477	0.0158
		3472	-0.0158477	0.0159
		3471	-0.0157165	0.016
		3470	-0.0157165	0.0161
		3469	-0.0155853	0.0162
		3468	-0.0155853	0.0163
		3467	-0.0154541	0.0164
		3466	-0.0154541	0.0165
		3465	-0.0154541	0.0165
		3464	-0.0154541	0.0166
		3463	-0.0153228	0.0167
		3462	-0.0151915	0.0169
		3461	-0.0151915	0.017
		3460	-0.0150603	0.0171
		3459	-0.0150603	0.0171
		3458	-0.0150603	0.0172
		3457	-0.0150603	0.0173
		3456	-0.0151915	0.0174
		3455	-0.0151915	0.0175
		3454	-0.0150603	0.0176
		3453	-0.014929	0.0177
		3452	-0.014929	0.0178
		3451	-0.0147977	0.0178
		3450	-0.0147977	0.0179
		3449	-0.0146663	0.018
		3448	-0.0146663	0.0181
		3447	-0.014535	0.0182
		3446	-0.0144037	0.0183
		3445	-0.0144037	0.0184
		3444	-0.0142723	0.0185
		3443	-0.0142723	0.0186
		3442	-0.0142723	0.0187
		3441	-0.0141409	0.0187
		3440	-0.0141409	0.0188
		3439	-0.0141409	0.0189
		3438	-0.0140096	0.019
		3437	-0.0140096	0.0191
		3436	-0.0140096	0.0192
		3435	-0.0140096	0.0192
		3434	-0.0140096	0.0193
		3433	-0.0138782	0.0194
		3432	-0.0138782	0.0194
		3431	-0.0137467	0.0195
		3430	-0.0137467	0.0196
		3429	-0.0137467	0.0196
		3428	-0.0136153	0.0197
		3427	-0.0136153	0.0198
		3426	-0.0136153	0.0199
		3425	-0.0134839	0.0199
		3424	-0.0133524	0.02
		3423	-0.0133524	0.0201
		3422	-0.013221	0.0202
		3421	-0.013221	0.0202
		3420	-0.0130895	0.0203
		3419	-0.0130895	0.0204
		3418	-0.012958	0.0205
		3417	-0.012958	0.0205
		3416	-0.012958	0.0206
		3415	-0.012958	0.0208
		3414	-0.012958	0.0209
		3413	-0.012958	0.021
		3412	-0.0128265	0.0211
		3411	-0.0128265	0.0212
		3410	-0.012695	0.0213
		3409	-0.012695	0.0214
		3408	-0.012695	0.0216
		3407	-0.012695	0.0217
		3406	-0.012695	0.0219
		3405	-0.012695	0.022
		3404	-0.0125634	0.0222
		3403	-0.0125634	0.0224
		3402	-0.0124319	0.0225
		3401	-0.0123003	0.0227
		3400	-0.0123003	0.0228
		3399	-0.0123003	0.023
		3398	-0.0123003	0.0231
		3397	-0.0123003	0.0232
		3396	-0.0123003	0.0233
		3395	-0.0124319	0.0235
		3394	-0.0124319	0.0236
		3393	-0.0124319	0.0237
		3392	-0.0124319	0.0238
		3391	-0.0124319	0.0238
		3390	-0.0124319	0.0239
		3389	-0.0124319	0.0239
		3388	-0.0124319	0.024
		3387	-0.0124319	0.024
		3386	-0.0124319	0.024
		3385	-0.0125634	0.024
		3384	-0.0125634	0.024
		3383	-0.0125634	0.024
		3382	-0.012695	0.024
		3381	-0.012695	0.024
		3380	-0.012695	0.0239
		3379	-0.012695	0.0239
		3378	-0.012695	0.0238
		3377	-0.0128265	0.0238
		3376	-0.0128265	0.0237
		3375	-0.0128265	0.0236
		3374	-0.0128265	0.0235
		3373	-0.012958	0.0234
		3372	-0.012958	0.0233
		3371	-0.0130895	0.0232
		3370	-0.0130895	0.0231
		3369	-0.013221	0.023
		3368	-0.0133524	0.0229
		3367	-0.0133524	0.0227
		3366	-0.0133524	0.0226
		3365	-0.0133524	0.0224
		3364	-0.0134839	0.0223
		3363	-0.0136153	0.0221
		3362	-0.0136153	0.0219
		3361	-0.0137467	0.0217
		3360	-0.0137467	0.0215
		3359	-0.0138782	0.0213
		3358	-0.0138782	0.0212
		3357	-0.0140096	0.021
		3356	-0.0141409	0.0208
		3355	-0.0141409	0.0206
		3354	-0.0142723	0.0205
		3353	-0.0142723	0.0203
		3352	-0.0144037	0.0202
		3351	-0.014535	0.02
		3350	-0.014535	0.0199
		3349	-0.0146663	0.0197
		3348	-0.0147977	0.0195
		3347	-0.0147977	0.0194
		3346	-0.0147977	0.0192
		3345	-0.014929	0.0191
		3344	-0.0150603	0.019
		3343	-0.0150603	0.0188
		3342	-0.0151915	0.0187
		3341	-0.0151915	0.0186
		3340	-0.0151915	0.0184
		3339	-0.0153228	0.0183
		3338	-0.0153228	0.0182
		3337	-0.0154541	0.0181
		3336	-0.0155853	0.018
		3335	-0.0155853	0.0178
		3334	-0.0157165	0.0177
		3333	-0.0157165	0.0176
		3332	-0.0157165	0.0176
		3331	-0.0157165	0.0175
		3330	-0.0157165	0.0174
		3329	-0.0157165	0.0173
		3328	-0.0158477	0.0173
		3327	-0.0159789	0.0172
		3326	-0.0159789	0.0171
		3325	-0.0159789	0.017
		3324	-0.0161101	0.017
		3323	-0.0161101	0.0169
		3322	-0.0161101	0.0168
		3321	-0.0161101	0.0168
		3320	-0.0161101	0.0167
		3319	-0.0161101	0.0167
		3318	-0.0161101	0.0167
		3317	-0.0161101	0.0167
		3316	-0.0161101	0.0167
		3315	-0.0162413	0.0167
		3314	-0.0162413	0.0167
		3313	-0.0162413	0.0167
		3312	-0.0162413	0.0167
		3311	-0.0162413	0.0167
		3310	-0.0162413	0.0167
		3309	-0.0162413	0.0168
		3308	-0.0163725	0.0168
		3307	-0.0162413	0.0168
		3306	-0.0162413	0.0168
		3305	-0.0161101	0.0168
		3304	-0.0161101	0.0168
		3303	-0.0161101	0.0168
		3302	-0.0161101	0.0168
		3301	-0.0159789	0.0169
		3300	-0.0159789	0.0169
		3299	-0.0161101	0.0169
		3298	-0.0161101	0.0169
		3297	-0.0161101	0.0169
		3296	-0.0161101	0.0169
		3295	-0.0162413	0.0169
		3294	-0.0162413	0.0169
		3293	-0.0162413	0.0169
		3292	-0.0162413	0.0169
		3291	-0.0162413	0.017
		3290	-0.0162413	0.017
		3289	-0.0162413	0.017
		3288	-0.0162413	0.017
		3287	-0.0162413	0.017
		3286	-0.0162413	0.017
		3285	-0.0161101	0.017
		3284	-0.0161101	0.0171
		3283	-0.0161101	0.0171
		3282	-0.0161101	0.0171
		3281	-0.0161101	0.0172
		3280	-0.0162413	0.0172
		3279	-0.0162413	0.0172
		3278	-0.0163725	0.0172
		3277	-0.0165036	0.0173
		3276	-0.0165036	0.0173
		3275	-0.0165036	0.0173
		3274	-0.0165036	0.0173
		3273	-0.0165036	0.0173
		3272	-0.0165036	0.0173
		3271	-0.0165036	0.0173
		3270	-0.0166347	0.0172
		3269	-0.0166347	0.0172
		3268	-0.0167659	0.0172
		3267	-0.0167659	0.0172
		3266	-0.016897	0.0172
		3265	-0.016897	0.0171
		3264	-0.016897	0.0171
		3263	-0.016897	0.0171
		3262	-0.016897	0.017
		3261	-0.016897	0.017
		3260	-0.016897	0.0169
		3259	-0.0170281	0.0169
		3258	-0.0171592	0.0169
		3257	-0.0171592	0.0168
		3256	-0.0171592	0.0167
		3255	-0.0172902	0.0166
		3254	-0.0172902	0.0165
		3253	-0.0174213	0.0164
		3252	-0.0174213	0.0162
		3251	-0.0175523	0.0161
		3250	-0.0175523	0.016
		3249	-0.0176833	0.0159
		3248	-0.0176833	0.0157
		3247	-0.0178144	0.0156
		3246	-0.0178144	0.0155
		3245	-0.0179454	0.0153
		3244	-0.0179454	0.0152
		3243	-0.0180764	0.0151
		3242	-0.0180764	0.015
		3241	-0.0180764	0.0148
		3240	-0.0182073	0.0147
		3239	-0.0182073	0.0146
		3238	-0.0182073	0.0145
		3237	-0.0183383	0.0144
		3236	-0.0184692	0.0143
		3235	-0.0184692	0.0142
		3234	-0.0186002	0.0141
		3233	-0.0186002	0.014
		3232	-0.0187311	0.0139
		3231	-0.018862	0.0139
		3230	-0.0189929	0.0138
		3229	-0.0189929	0.0137
		3228	-0.0189929	0.0136
		3227	-0.0189929	0.0136
		3226	-0.0191238	0.0135
		3225	-0.0191238	0.0134
		3224	-0.0192547	0.0133
		3223	-0.0192547	0.0132
		3222	-0.0193855	0.0131
		3221	-0.0193855	0.0131
		3220	-0.0195164	0.013
		3219	-0.0195164	0.0129
		3218	-0.0195164	0.0128
		3217	-0.0195164	0.0128
		3216	-0.0195164	0.0127
		3215	-0.0195164	0.0126
		3214	-0.0196472	0.0125
		3213	-0.0196472	0.0125
		3212	-0.019778	0.0124
		3211	-0.019778	0.0123
		3210	-0.0199088	0.0122
		3209	-0.0199088	0.0122
		3208	-0.0200396	0.0121
		3207	-0.0201704	0.012
		3206	-0.0203012	0.0119
		3205	-0.0203012	0.0118
		3204	-0.0203012	0.0117
		3203	-0.0204319	0.0117
		3202	-0.0204319	0.0116
		3201	-0.0204319	0.0115
		3200	-0.0204319	0.0114
		3199	-0.0205626	0.0114
		3198	-0.0205626	0.0113
		3197	-0.0205626	0.0112
		3196	-0.0206934	0.0111
		3195	-0.0208241	0.011
		3194	-0.0208241	0.0109
		3193	-0.0209548	0.0109
		3192	-0.0209548	0.0108
		3191	-0.0210855	0.0108
		3190	-0.0210855	0.0107
		3189	-0.0210855	0.0106
		3188	-0.0212161	0.0105
		3187	-0.0212161	0.0105
		3186	-0.0213468	0.0104
		3185	-0.0213468	0.0103
		3184	-0.0213468	0.0103
		3183	-0.0213468	0.0102
		3182	-0.0213468	0.0101
		3181	-0.0214775	0.0101
		3180	-0.0214775	0.01
		3179	-0.0214775	0.01
		3178	-0.0214775	0.0099
		3177	-0.0214775	0.0098
		3176	-0.0216081	0.0097
		3175	-0.0216081	0.0097
		3174	-0.0216081	0.0096
		3173	-0.0217387	0.0096
		3172	-0.0217387	0.0095
		3171	-0.0218693	0.0094
		3170	-0.0218693	0.0094
		3169	-0.0219999	0.0093
		3168	-0.0219999	0.0093
		3167	-0.0219999	0.0092
		3166	-0.0219999	0.0092
		3165	-0.0219999	0.0091
		3164	-0.0218693	0.0091
		3163	-0.0218693	0.009
		3162	-0.0218693	0.009
		3161	-0.0219999	0.0089
		3160	-0.0221305	0.0089
		3159	-0.0221305	0.0089
		3158	-0.0222611	0.0088
		3157	-0.0222611	0.0088
		3156	-0.0222611	0.0087
		3155	-0.0223916	0.0087
		3154	-0.0223916	0.0086
		3153	-0.0223916	0.0086
		3152	-0.0223916	0.0086
		3151	-0.0223916	0.0085
		3150	-0.0225222	0.0085
		3149	-0.0225222	0.0085
		3148	-0.0225222	0.0084
		3147	-0.0225222	0.0084
		3146	-0.0225222	0.0084
		3145	-0.0225222	0.0083
		3144	-0.0226527	0.0083
		3143	-0.0226527	0.0083
		3142	-0.0226527	0.0082
		3141	-0.0226527	0.0082
		3140	-0.0226527	0.0081
		3139	-0.0226527	0.0081
		3138	-0.0226527	0.008
		3137	-0.0226527	0.008
		3136	-0.0227832	0.008
		3135	-0.0227832	0.0079
		3134	-0.0227832	0.0079
		3133	-0.0227832	0.0079
		3132	-0.0227832	0.0079
		3131	-0.0227832	0.0078
		3130	-0.0229137	0.0078
		3129	-0.0229137	0.0078
		3128	-0.0230442	0.0078
		3127	-0.0230442	0.0078
		3126	-0.0230442	0.0077
		3125	-0.0230442	0.0077
		3124	-0.0230442	0.0077
		3123	-0.0230442	0.0077
		3122	-0.0230442	0.0076
		3121	-0.0230442	0.0076
		3120	-0.0230442	0.0076
		3119	-0.0230442	0.0076
		3118	-0.0230442	0.0075
		3117	-0.0231747	0.0075
		3116	-0.0231747	0.0075
		3115	-0.0231747	0.0075
		3114	-0.0231747	0.0075
		3113	-0.0231747	0.0075
		3112	-0.0233051	0.0074
		3111	-0.0233051	0.0074
		3110	-0.0231747	0.0074
		3109	-0.0231747	0.0074
		3108	-0.0231747	0.0074
		3107	-0.0231747	0.0074
		3106	-0.0231747	0.0074
		3105	-0.0231747	0.0074
		3104	-0.0231747	0.0074
		3103	-0.0231747	0.0074
		3102	-0.0231747	0.0074
		3101	-0.0233051	0.0074
		3100	-0.0233051	0.0074
		3099	-0.0234356	0.0074
		3098	-0.0234356	0.0074
		3097	-0.023566	0.0074
		3096	-0.023566	0.0074
		3095	-0.023566	0.0074
		3094	-0.023566	0.0075
		3093	-0.0234356	0.0075
		3092	-0.023566	0.0075
		3091	-0.023566	0.0076
		3090	-0.023566	0.0076
		3089	-0.0236965	0.0076
		3088	-0.0236965	0.0076
		3087	-0.0236965	0.0076
		3086	-0.023566	0.0077
		3085	-0.023566	0.0077
		3084	-0.023566	0.0077
		3083	-0.0236965	0.0077
		3082	-0.0236965	0.0077
		3081	-0.0236965	0.0078
		3080	-0.0236965	0.0078
		3079	-0.0236965	0.0078
		3078	-0.0236965	0.0078
		3077	-0.0236965	0.0078
		3076	-0.0236965	0.0078
		3075	-0.0236965	0.0078
		3074	-0.0236965	0.0078
		3073	-0.0236965	0.0078
		3072	-0.0236965	0.0078
		3071	-0.0236965	0.0078
		3070	-0.0236965	0.0078
		3069	-0.0236965	0.0078
		3068	-0.0236965	0.0077
		3067	-0.0236965	0.0077
		3066	-0.0238269	0.0077
		3065	-0.0238269	0.0077
		3064	-0.0238269	0.0077
		3063	-0.0239573	0.0077
		3062	-0.0239573	0.0077
		3061	-0.0239573	0.0077
		3060	-0.0239573	0.0077
		3059	-0.0239573	0.0077
		3058	-0.0238269	0.0077
		3057	-0.0238269	0.0077
		3056	-0.0238269	0.0077
		3055	-0.0238269	0.0077
		3054	-0.0238269	0.0077
		3053	-0.0238269	0.0077
		3052	-0.0238269	0.0076
		3051	-0.0238269	0.0076
		3050	-0.0238269	0.0076
		3049	-0.0238269	0.0076
		3048	-0.0238269	0.0076
		3047	-0.0238269	0.0076
		3046	-0.0238269	0.0076
		3045	-0.0239573	0.0076
		3044	-0.0239573	0.0076
		3043	-0.0240877	0.0076
		3042	-0.0240877	0.0076
		3041	-0.0239573	0.0076
		3040	-0.0239573	0.0076
		3039	-0.0239573	0.0076
		3038	-0.0239573	0.0076
		3037	-0.0240877	0.0076
		3036	-0.0240877	0.0076
		3035	-0.024218	0.0076
		3034	-0.0243484	0.0075
		3033	-0.0243484	0.0075
		3032	-0.0243484	0.0075
		3031	-0.0243484	0.0075
		3030	-0.0243484	0.0075
		3029	-0.0244787	0.0074
		3028	-0.0244787	0.0074
		3027	-0.0244787	0.0074
		3026	-0.0244787	0.0073
		3025	-0.0244787	0.0073
		3024	-0.0246091	0.0073
		3023	-0.0246091	0.0072
		3022	-0.0246091	0.0072
		3021	-0.0246091	0.0072
		3020	-0.0247394	0.0071
		3019	-0.0247394	0.0071
		3018	-0.0247394	0.007
		3017	-0.0248697	0.007
		3016	-0.025	0.0069
		3015	-0.025	0.0068
		3014	-0.0251303	0.0068
		3013	-0.0251303	0.0067
		3012	-0.0251303	0.0066
		3011	-0.0251303	0.0065
		3010	-0.0252606	0.0064
		3009	-0.0253908	0.0064
		3008	-0.025521	0.0063
		3007	-0.025521	0.0062
		3006	-0.0256513	0.0061
		3005	-0.0256513	0.0061
		3004	-0.0257815	0.006
		3003	-0.0257815	0.0059
		3002	-0.0257815	0.0058
		3001	-0.0259117	0.0057
		3000	-0.0259117	0.0056
		2999	-0.0260419	0.0055
		2998	-0.0260419	0.0054
		2997	-0.0260419	0.0054
		2996	-0.0260419	0.0053
		2995	-0.0260419	0.0052
		2994	-0.0260419	0.0052
		2993	-0.0261721	0.0051
		2992	-0.0261721	0.005
		2991	-0.0263022	0.0049
		2990	-0.0264324	0.0048
		2989	-0.0264324	0.0047
		2988	-0.0264324	0.0047
		2987	-0.0264324	0.0046
		2986	-0.0264324	0.0046
		2985	-0.0264324	0.0046
		2984	-0.0264324	0.0046
		2983	-0.0264324	0.0046
		2982	-0.0264324	0.0046
		2981	-0.0265625	0.0046
		2980	-0.0265625	0.0045
		2979	-0.0265625	0.0045
		2978	-0.0265625	0.0044
		2977	-0.0264324	0.0044
		2976	-0.0264324	0.0044
		2975	-0.0264324	0.0043
		2974	-0.0264324	0.0043
		2973	-0.0264324	0.0043
		2972	-0.0264324	0.0042
		2971	-0.0264324	0.0042
		2970	-0.0264324	0.0042
		2969	-0.0264324	0.0042
		2968	-0.0264324	0.0042
		2967	-0.0264324	0.0042
		2966	-0.0263022	0.0042
		2965	-0.0263022	0.0042
		2964	-0.0263022	0.0042
		2963	-0.0263022	0.0042
		2962	-0.0263022	0.0042
		2961	-0.0261721	0.0042
		2960	-0.0261721	0.0042
		2959	-0.0261721	0.0043
		2958	-0.0261721	0.0043
		2957	-0.0260419	0.0043
		2956	-0.0260419	0.0043
		2955	-0.0260419	0.0043
		2954	-0.0261721	0.0043
		2953	-0.0261721	0.0043
		2952	-0.0261721	0.0043
		2951	-0.0261721	0.0043
		2950	-0.0261721	0.0043
		2949	-0.0260419	0.0043
		2948	-0.0260419	0.0044
		2947	-0.0260419	0.0043
		2946	-0.0260419	0.0043
		2945	-0.0260419	0.0043
		2944	-0.0260419	0.0043
		2943	-0.0260419	0.0043
		2942	-0.0259117	0.0043
		2941	-0.0259117	0.0043
		2940	-0.0259117	0.0043
		2939	-0.0259117	0.0043
		2938	-0.0259117	0.0042
		2937	-0.0259117	0.0042
		2936	-0.0259117	0.0042
		2935	-0.0259117	0.0042
		2934	-0.0259117	0.0042
		2933	-0.0257815	0.0042
		2932	-0.0257815	0.0042
		2931	-0.0257815	0.0042
		2930	-0.0257815	0.0042
		2929	-0.0257815	0.0042
		2928	-0.0257815	0.0042
		2927	-0.0257815	0.0041
		2926	-0.0257815	0.0041
		2925	-0.0257815	0.0041
		2924	-0.0257815	0.0041
		2923	-0.0257815	0.0041
		2922	-0.0256513	0.0041
		2921	-0.0256513	0.0041
		2920	-0.025521	0.0041
		2919	-0.025521	0.0041
		2918	-0.025521	0.0041
		2917	-0.0256513	0.0041
		2916	-0.0256513	0.0041
		2915	-0.0257815	0.004
		2914	-0.0257815	0.004
		2913	-0.0259117	0.004
		2912	-0.0260419	0.004
		2911	-0.0260419	0.004
		2910	-0.0261721	0.004
		2909	-0.0261721	0.004
		2908	-0.0261721	0.004
		2907	-0.0261721	0.004
		2906	-0.0261721	0.004
		2905	-0.0263022	0.004
		2904	-0.0263022	0.004
		2903	-0.0264324	0.0039
		2902	-0.0264324	0.0039
		2901	-0.0265625	0.0039
		2900	-0.0264324	0.0039
		2899	-0.0264324	0.004
		2898	-0.0263022	0.004
		2897	-0.0263022	0.0041
		2896	-0.0261721	0.0041
		2895	-0.0261721	0.0041
		2894	-0.0261721	0.0041
		2893	-0.0261721	0.0041
		2892	-0.0261721	0.0041
		2891	-0.0261721	0.0041
		2890	-0.0261721	0.0042
		2889	-0.0261721	0.0042
		2888	-0.0261721	0.0042
		2887	-0.0261721	0.0042
		2886	-0.0261721	0.0041
		2885	-0.0261721	0.0041
		2884	-0.0261721	0.0041
		2883	-0.0261721	0.0041
		2882	-0.0260419	0.0042
		2881	-0.0260419	0.0042
		2880	-0.0260419	0.0042
		2879	-0.0260419	0.0043
		2878	-0.0260419	0.0043
		2877	-0.0260419	0.0043
		2876	-0.0260419	0.0043
		2875	-0.0260419	0.0043
		2874	-0.0260419	0.0043
		2873	-0.0260419	0.0043
		2872	-0.0260419	0.0043
		2871	-0.0260419	0.0043
		2870	-0.0260419	0.0043
		2869	-0.0260419	0.0043
		2868	-0.0260419	0.0043
		2867	-0.0259117	0.0043
		2866	-0.0257815	0.0044
		2865	-0.0256513	0.0044
		2864	-0.0256513	0.0044
		2863	-0.0256513	0.0044
		2862	-0.025521	0.0045
		2861	-0.025521	0.0045
		2860	-0.025521	0.0045
		2859	-0.025521	0.0045
		2858	-0.025521	0.0045
		2857	-0.0253908	0.0045
		2856	-0.0252606	0.0045
		2855	-0.0252606	0.0046
		2854	-0.0251303	0.0046
		2853	-0.0251303	0.0046
		2852	-0.0251303	0.0046
		2851	-0.0251303	0.0046
		2850	-0.025	0.0046
		2849	-0.025	0.0046
		2848	-0.025	0.0047
		2847	-0.025	0.0047
		2846	-0.0251303	0.0047
		2845	-0.0251303	0.0047
		2844	-0.0251303	0.0047
		2843	-0.0251303	0.0047
		2842	-0.0251303	0.0047
		2841	-0.0251303	0.0047
		2840	-0.0251303	0.0047
		2839	-0.0251303	0.0047
		2838	-0.0251303	0.0047
		2837	-0.0251303	0.0047
		2836	-0.0251303	0.0047
		2835	-0.0251303	0.0046
		2834	-0.0251303	0.0046
		2833	-0.0251303	0.0046
		2832	-0.025	0.0046
		2831	-0.025	0.0046
		2830	-0.025	0.0046
		2829	-0.025	0.0046
		2828	-0.025	0.0046
		2827	-0.0248697	0.0046
		2826	-0.0248697	0.0046
		2825	-0.0248697	0.0046
		2824	-0.0248697	0.0046
		2823	-0.0248697	0.0045
		2822	-0.0248697	0.0045
		2821	-0.0248697	0.0045
		2820	-0.0248697	0.0045
		2819	-0.0248697	0.0045
		2818	-0.0248697	0.0045
		2817	-0.025	0.0045
		2816	-0.025	0.0045
		2815	-0.025	0.0045
		2814	-0.025	0.0044
		2813	-0.025	0.0044
		2812	-0.025	0.0044
		2811	-0.025	0.0044
		2810	-0.0248697	0.0044
		2809	-0.0248697	0.0043
		2808	-0.0248697	0.0043
		2807	-0.0248697	0.0043
		2806	-0.0248697	0.0043
		2805	-0.0248697	0.0043
		2804	-0.0248697	0.0043
		2803	-0.0248697	0.0042
		2802	-0.0248697	0.0042
		2801	-0.0247394	0.0042
		2800	-0.0247394	0.0041
		2799	-0.0247394	0.0041
		2798	-0.0247394	0.0041
		2797	-0.0247394	0.0041
		2796	-0.0247394	0.0041
		2795	-0.0247394	0.0041
		2794	-0.0248697	0.004
		2793	-0.0248697	0.004
		2792	-0.0248697	0.004
		2791	-0.025	0.004
		2790	-0.025	0.004
		2789	-0.0248697	0.0039
		2788	-0.0248697	0.0039
		2787	-0.0248697	0.0039
		2786	-0.0248697	0.0039
		2785	-0.0248697	0.0039
		2784	-0.0248697	0.0039
		2783	-0.0248697	0.0038
		2782	-0.0248697	0.0038
		2781	-0.0248697	0.0038
		2780	-0.0248697	0.0038
		2779	-0.025	0.0037
		2778	-0.0248697	0.0037
		2777	-0.0248697	0.0037
		2776	-0.0248697	0.0037
		2775	-0.0248697	0.0037
		2774	-0.0248697	0.0036
		2773	-0.0248697	0.0036
		2772	-0.0248697	0.0036
		2771	-0.0248697	0.0036
		2770	-0.0248697	0.0036
		2769	-0.0248697	0.0036
		2768	-0.0248697	0.0035
		2767	-0.0248697	0.0035
		2766	-0.0248697	0.0035
		2765	-0.0248697	0.0035
		2764	-0.0247394	0.0035
		2763	-0.0247394	0.0034
		2762	-0.0247394	0.0034
		2761	-0.0247394	0.0034
		2760	-0.0247394	0.0034
		2759	-0.0248697	0.0034
		2758	-0.0248697	0.0033
		2757	-0.0248697	0.0033
		2756	-0.0248697	0.0033
		2755	-0.0248697	0.0033
		2754	-0.0248697	0.0033
		2753	-0.0248697	0.0033
		2752	-0.025	0.0032
		2751	-0.025	0.0032
		2750	-0.0248697	0.0032
		2749	-0.0248697	0.0031
		2748	-0.0248697	0.0031
		2747	-0.0248697	0.0031
		2746	-0.0247394	0.0031
		2745	-0.0247394	0.0031
		2744	-0.0247394	0.003
		2743	-0.0248697	0.003
		2742	-0.0248697	0.003
		2741	-0.0248697	0.003
		2740	-0.0247394	0.003
		2739	-0.0247394	0.003
		2738	-0.0247394	0.003
		2737	-0.0247394	0.0029
		2736	-0.0247394	0.0029
		2735	-0.0248697	0.0029
		2734	-0.0248697	0.0029
		2733	-0.0248697	0.0029
		2732	-0.0247394	0.0029
		2731	-0.0247394	0.0029
		2730	-0.0247394	0.0028
		2729	-0.0247394	0.0028
		2728	-0.0247394	0.0028
		2727	-0.0248697	0.0027
		2726	-0.0248697	0.0027
		2725	-0.0248697	0.0027
		2724	-0.0248697	0.0027
		2723	-0.0247394	0.0027
		2722	-0.0247394	0.0027
		2721	-0.0247394	0.0027
		2720	-0.0247394	0.0027
		2719	-0.0247394	0.0027
		2718	-0.0247394	0.0027
		2717	-0.0247394	0.0026
		2716	-0.0247394	0.0026
		2715	-0.0247394	0.0026
		2714	-0.0247394	0.0026
		2713	-0.0248697	0.0026
		2712	-0.0248697	0.0025
		2711	-0.0248697	0.0025
		2710	-0.0248697	0.0025
		2709	-0.0247394	0.0025
		2708	-0.0247394	0.0025
		2707	-0.0247394	0.0025
		2706	-0.0247394	0.0025
		2705	-0.0248697	0.0025
		2704	-0.0248697	0.0025
		2703	-0.0248697	0.0024
		2702	-0.0248697	0.0024
		2701	-0.0248697	0.0024
		2700	-0.0248697	0.0024
		2699	-0.0247394	0.0024
		2698	-0.0247394	0.0024
		2697	-0.0247394	0.0024
		2696	-0.0247394	0.0023
		2695	-0.0247394	0.0023
		2694	-0.0247394	0.0023
		2693	-0.0247394	0.0023
		2692	-0.0247394	0.0023
		2691	-0.0248697	0.0023
		2690	-0.0248697	0.0023
		2689	-0.0248697	0.0023
		2688	-0.0248697	0.0023
		2687	-0.0248697	0.0022
		2686	-0.0248697	0.0022
		2685	-0.0248697	0.0022
		2684	-0.0248697	0.0022
		2683	-0.0247394	0.0022
		2682	-0.0247394	0.0022
		2681	-0.0246091	0.0022
		2680	-0.0246091	0.0021
		2679	-0.0246091	0.0021
		2678	-0.0247394	0.0021
		2677	-0.0247394	0.0021
		2676	-0.0247394	0.0021
		2675	-0.0248697	0.0021
		2674	-0.0248697	0.0021
		2673	-0.0248697	0.002
		2672	-0.0248697	0.002
		2671	-0.0247394	0.002
		2670	-0.0247394	0.002
		2669	-0.0246091	0.002
		2668	-0.0246091	0.002
		2667	-0.0246091	0.002
		2666	-0.0244787	0.002
		2665	-0.0244787	0.002
		2664	-0.0244787	0.002
		2663	-0.0244787	0.0019
		2662	-0.0244787	0.0019
		2661	-0.0244787	0.0019
		2660	-0.0244787	0.0019
		2659	-0.0244787	0.0019
		2658	-0.0244787	0.0019
		2657	-0.0244787	0.0019
		2656	-0.0244787	0.0018
		2655	-0.0244787	0.0018
		2654	-0.0244787	0.0018
		2653	-0.0244787	0.0018
		2652	-0.0243484	0.0018
		2651	-0.0243484	0.0018
		2650	-0.0243484	0.0017
		2649	-0.0243484	0.0017
		2648	-0.0243484	0.0017
		2647	-0.0243484	0.0017
		2646	-0.0244787	0.0017
		2645	-0.0244787	0.0017
		2644	-0.0244787	0.0017
		2643	-0.0244787	0.0017
		2642	-0.0244787	0.0016
		2641	-0.0244787	0.0016
		2640	-0.0244787	0.0016
		2639	-0.0244787	0.0016
		2638	-0.0244787	0.0016
		2637	-0.0243484	0.0016
		2636	-0.0244787	0.0015
		2635	-0.0244787	0.0015
		2634	-0.0244787	0.0015
		2633	-0.0244787	0.0015
		2632	-0.0244787	0.0015
		2631	-0.0244787	0.0015
		2630	-0.0243484	0.0015
		2629	-0.0243484	0.0015
		2628	-0.0243484	0.0015
		2627	-0.0243484	0.0015
		2626	-0.0243484	0.0015
		2625	-0.0243484	0.0015
		2624	-0.0243484	0.0015
		2623	-0.0243484	0.0015
		2622	-0.0243484	0.0015
		2621	-0.0243484	0.0014
		2620	-0.0244787	0.0014
		2619	-0.0244787	0.0014
		2618	-0.0246091	0.0014
		2617	-0.0246091	0.0014
		2616	-0.0246091	0.0014
		2615	-0.0246091	0.0014
		2614	-0.0246091	0.0014
		2613	-0.0246091	0.0014
		2612	-0.0246091	0.0014
		2611	-0.0246091	0.0014
		2610	-0.0246091	0.0014
		2609	-0.0246091	0.0014
		2608	-0.0244787	0.0014
		2607	-0.0244787	0.0013
		2606	-0.0244787	0.0013
		2605	-0.0244787	0.0013
		2604	-0.0246091	0.0013
		2603	-0.0246091	0.0013
		2602	-0.0246091	0.0013
		2601	-0.0246091	0.0013
		2600	-0.0246091	0.0013
		2599	-0.0247394	0.0013
		2598	-0.0247394	0.0013
		2597	-0.0247394	0.0013
		2596	-0.0247394	0.0013
		2595	-0.0247394	0.0013
		2594	-0.0247394	0.0013
		2593	-0.0247394	0.0013
		2592	-0.0247394	0.0013
		2591	-0.0246091	0.0013
		2590	-0.0246091	0.0013
		2589	-0.0246091	0.0013
		2588	-0.0246091	0.0012
		2587	-0.0246091	0.0012
		2586	-0.0246091	0.0012
		2585	-0.0247394	0.0012
		2584	-0.0248697	0.0012
		2583	-0.0248697	0.0012
		2582	-0.0248697	0.0011
		2581	-0.0248697	0.0011
		2580	-0.0247394	0.0011
		2579	-0.0247394	0.0011
		2578	-0.0247394	0.0011
		2577	-0.0247394	0.0011
		2576	-0.0247394	0.0011
		2575	-0.0247394	0.0011
		2574	-0.0247394	0.0011
		2573	-0.0247394	0.0011
		2572	-0.0247394	0.001
		2571	-0.0247394	0.001
		2570	-0.0247394	0.001
		2569	-0.0247394	0.0011
		2568	-0.0247394	0.0011
		2567	-0.0248697	0.0011
		2566	-0.0248697	0.0011
		2565	-0.0247394	0.001
		2564	-0.0247394	0.001
		2563	-0.0246091	0.001
		2562	-0.0246091	0.001
		2561	-0.0246091	0.001
		2560	-0.0246091	0.001
		2559	-0.0246091	0.001
		2558	-0.0246091	0.0009
		2557	-0.0246091	0.0009
		2556	-0.0246091	0.0009
		2555	-0.0246091	0.0009
		2554	-0.0246091	0.0009
		2553	-0.0246091	0.0009
		2552	-0.0246091	0.0009
		2551	-0.0246091	0.0009
		2550	-0.0246091	0.0009
		2549	-0.0246091	0.0009
		2548	-0.0247394	0.0008
		2547	-0.0248697	0.0008
		2546	-0.0248697	0.0008
		2545	-0.0248697	0.0008
		2544	-0.0247394	0.0008
		2543	-0.0247394	0.0008
		2542	-0.0247394	0.0008
		2541	-0.0247394	0.0008
		2540	-0.0247394	0.0008
		2539	-0.0247394	0.0008
		2538	-0.0247394	0.0008
		2537	-0.0247394	0.0008
		2536	-0.0247394	0.0008
		2535	-0.0247394	0.0008
		2534	-0.0247394	0.0008
		2533	-0.0247394	0.0008
		2532	-0.0247394	0.0008
		2531	-0.0247394	0.0008
		2530	-0.0247394	0.0008
		2529	-0.0247394	0.0008
		2528	-0.0247394	0.0008
		2527	-0.0247394	0.0008
		2526	-0.0246091	0.0008
		2525	-0.0246091	0.0008
		2524	-0.0246091	0.0008
		2523	-0.0247394	0.0008
		2522	-0.0246091	0.0008
		2521	-0.0246091	0.0008
		2520	-0.0246091	0.0008
		2519	-0.0246091	0.0008
		2518	-0.0246091	0.0008
		2517	-0.0246091	0.0008
		2516	-0.0247394	0.0008
		2515	-0.0247394	0.0008
		2514	-0.0247394	0.0007
		2513	-0.0247394	0.0008
		2512	-0.0247394	0.0008
		2511	-0.0247394	0.0008
		2510	-0.0246091	0.0008
		2509	-0.0246091	0.0008
		2508	-0.0246091	0.0007
		2507	-0.0246091	0.0007
		2506	-0.0246091	0.0007
		2505	-0.0246091	0.0007
		2504	-0.0246091	0.0007
		2503	-0.0246091	0.0007
		2502	-0.0246091	0.0007
		2501	-0.0246091	0.0007
		2500	-0.0246091	0.0007
		2499	-0.0246091	0.0007
		2498	-0.0246091	0.0007
		2497	-0.0246091	0.0007
		2496	-0.0246091	0.0007
		2495	-0.0246091	0.0007
		2494	-0.0244787	0.0007
		2493	-0.0243484	0.0007
		2492	-0.0243484	0.0007
		2491	-0.0244787	0.0007
		2490	-0.0244787	0.0007
		2489	-0.0244787	0.0007
		2488	-0.0244787	0.0007
		2487	-0.0244787	0.0007
		2486	-0.0244787	0.0007
		2485	-0.0244787	0.0007
		2484	-0.0244787	0.0006
		2483	-0.0244787	0.0006
		2482	-0.0243484	0.0007
		2481	-0.0243484	0.0007
		2480	-0.0243484	0.0007
		2479	-0.0244787	0.0007
		2478	-0.0244787	0.0007
		2477	-0.0246091	0.0007
		2476	-0.0246091	0.0007
		2475	-0.0246091	0.0007
		2474	-0.0246091	0.0007
		2473	-0.0246091	0.0007
		2472	-0.0244787	0.0007
		2471	-0.0244787	0.0007
		2470	-0.0244787	0.0008
		2469	-0.0244787	0.0008
		2468	-0.0244787	0.0008
		2467	-0.0244787	0.0008
		2466	-0.0243484	0.0008
		2465	-0.0243484	0.0008
		2464	-0.0243484	0.0007
		2463	-0.0243484	0.0007
		2462	-0.0244787	0.0007
		2461	-0.0244787	0.0008
		2460	-0.0246091	0.0008
		2459	-0.0246091	0.0008
		2458	-0.0246091	0.0008
		2457	-0.0246091	0.0008
		2456	-0.0246091	0.0008
		2455	-0.0246091	0.0008
		2454	-0.0246091	0.0008
		2453	-0.0246091	0.0008
		2452	-0.0244787	0.0008
		2451	-0.0244787	0.0008
		2450	-0.0244787	0.0008
		2449	-0.0244787	0.0009
		2448	-0.0244787	0.0009
		2447	-0.0244787	0.0009
		2446	-0.0244787	0.0009
		2445	-0.0244787	0.0009
		2444	-0.0244787	0.0009
		2443	-0.0244787	0.0009
		2442	-0.0244787	0.0009
		2441	-0.0244787	0.0009
		2440	-0.0246091	0.0009
		2439	-0.0246091	0.0009
		2438	-0.0246091	0.0009
		2437	-0.0246091	0.0009
		2436	-0.0246091	0.001
		2435	-0.0246091	0.001
		2434	-0.0246091	0.001
		2433	-0.0244787	0.001
		2432	-0.0244787	0.001
		2431	-0.0244787	0.001
		2430	-0.0246091	0.001
		2429	-0.0246091	0.001
		2428	-0.0246091	0.001
		2427	-0.0247394	0.001
		2426	-0.0246091	0.001
		2425	-0.0246091	0.001
		2424	-0.0244787	0.001
		2423	-0.0244787	0.001
		2422	-0.0244787	0.001
		2421	-0.0243484	0.001
		2420	-0.0243484	0.001
		2419	-0.0243484	0.0011
		2418	-0.0244787	0.0011
		2417	-0.0246091	0.0011
		2416	-0.0246091	0.0011
		2415	-0.0247394	0.001
		2414	-0.0247394	0.001
		2413	-0.0246091	0.0011
		2412	-0.0246091	0.0011
		2411	-0.0246091	0.0011
		2410	-0.0246091	0.0011
		2409	-0.0244787	0.0011
		2408	-0.0244787	0.0011
		2407	-0.0244787	0.0011
		2406	-0.0243484	0.0011
		2405	-0.0243484	0.0011
		2404	-0.0243484	0.0011
		2403	-0.0243484	0.0011
		2402	-0.0243484	0.0011
		2401	-0.0243484	0.0011
		2400	-0.0243484	0.0012
		2399	-0.0243484	0.0012
		2398	-0.0243484	0.0012
		2397	-0.0244787	0.0012
		2396	-0.0246091	0.0012
		2395	-0.0246091	0.0012
		2394	-0.0246091	0.0012
		2393	-0.0244787	0.0012
		2392	-0.0244787	0.0012
		2391	-0.0244787	0.0012
		2390	-0.0244787	0.0012
		2389	-0.0244787	0.0012
		2388	-0.0244787	0.0013
		2387	-0.0244787	0.0013
		2386	-0.0244787	0.0013
		2385	-0.0244787	0.0013
		2384	-0.0244787	0.0013
		2383	-0.0244787	0.0013
		2382	-0.0244787	0.0013
		2381	-0.0244787	0.0013
		2380	-0.0244787	0.0013
		2379	-0.0244787	0.0013
		2378	-0.0244787	0.0013
		2377	-0.0244787	0.0012
		2376	-0.0244787	0.0012
		2375	-0.0244787	0.0012
		2374	-0.0246091	0.0012
		2373	-0.0246091	0.0012
		2372	-0.0246091	0.0012
		2371	-0.0244787	0.0012
		2370	-0.0243484	0.0012
		2369	-0.0243484	0.0013
		2368	-0.0243484	0.0012
		2367	-0.0244787	0.0012
		2366	-0.0246091	0.0012
		2365	-0.0247394	0.0011
		2364	-0.0247394	0.0011
		2363	-0.0247394	0.0011
		2362	-0.0246091	0.0011
		2361	-0.0246091	0.0011
		2360	-0.0246091	0.0011
		2359	-0.0246091	0.0011
		2358	-0.0246091	0.0011
		2357	-0.0247394	0.001
		2356	-0.0248697	0.001
		2355	-0.0248697	0.001
		2354	-0.0248697	0.001
		2353	-0.0247394	0.001
		2352	-0.0247394	0.0011
		2351	-0.0246091	0.0011
		2350	-0.0246091	0.0011
		2349	-0.0247394	0.001
		2348	-0.0247394	0.001
		2347	-0.0247394	0.001
		2346	-0.0247394	0.001
		2345	-0.0246091	0.001
		2344	-0.0246091	0.0009
		2343	-0.0246091	0.0009
		2342	-0.0246091	0.0009
		2341	-0.0244787	0.0009
		2340	-0.0244787	0.0009
		2339	-0.0246091	0.0009
		2338	-0.0246091	0.0009
		2337	-0.0247394	0.0009
		2336	-0.0247394	0.0009
		2335	-0.0247394	0.0009
		2334	-0.0248697	0.0009
		2333	-0.0248697	0.0009
		2332	-0.025	0.0009
		2331	-0.0248697	0.0009
		2330	-0.0247394	0.0009
		2329	-0.0246091	0.0009
		2328	-0.0244787	0.0009
		2327	-0.0246091	0.0009
		2326	-0.0246091	0.0009
		2325	-0.0247394	0.0008
		2324	-0.0248697	0.0008
		2323	-0.0248697	0.0008
		2322	-0.0248697	0.0008
		2321	-0.0248697	0.0008
		2320	-0.0248697	0.0008
		2319	-0.0248697	0.0008
		2318	-0.0248697	0.0008
		2317	-0.025	0.0008
		2316	-0.025	0.0008
		2315	-0.025	0.0008
		2314	-0.025	0.0008
		2313	-0.0248697	0.0008
		2312	-0.0247394	0.0008
		2311	-0.0246091	0.0008
		2310	-0.0246091	0.0009
		2309	-0.0246091	0.0009
		2308	-0.0247394	0.0009
		2307	-0.025	0.0009
		2306	-0.025	0.0009
		2305	-0.025	0.0008
		2304	-0.025	0.0008
		2303	-0.0248697	0.0008
		2302	-0.0248697	0.0008
		2301	-0.0247394	0.0009
		2300	-0.0247394	0.0009
		2299	-0.0246091	0.0009
		2298	-0.0246091	0.0009
		2297	-0.0246091	0.0009
		2296	-0.0246091	0.0009
		2295	-0.0247394	0.001
		2294	-0.0248697	0.001
		2293	-0.0248697	0.001
		2292	-0.0248697	0.001
		2291	-0.0247394	0.001
		2290	-0.0246091	0.001
		2289	-0.0246091	0.001
		2288	-0.0246091	0.001
		2287	-0.0246091	0.001
		2286	-0.0246091	0.0011
		2285	-0.0246091	0.0011
		2284	-0.0246091	0.001
		2283	-0.0246091	0.001
		2282	-0.0247394	0.001
		2281	-0.0247394	0.001
		2280	-0.0248697	0.001
		2279	-0.025	0.001
		2278	-0.025	0.001
		2277	-0.0248697	0.001
		2276	-0.025	0.001
		2275	-0.025	0.0011
		2274	-0.025	0.0011
		2273	-0.025	0.0012
		2272	-0.0248697	0.0013
		2271	-0.0247394	0.0014
		2270	-0.0246091	0.0015
		2269	-0.0244787	0.0017
		2268	-0.0244787	0.0019
		2267	-0.0243484	0.0021
		2266	-0.0243484	0.0023
		2265	-0.024218	0.0024
		2264	-0.0240877	0.0025
		2263	-0.0240877	0.0026
		2262	-0.0239573	0.0027
		2261	-0.0239573	0.0027
		2260	-0.0238269	0.0026
		2259	-0.0238269	0.0025
		2258	-0.0236965	0.0022
		2257	-0.023566	0.0017
		2256	-0.0233051	0.0011
		2255	-0.0229137	0.0004
		2254	-0.0226527	-0.0006
		2253	-0.0222611	-0.0017
		2252	-0.0221305	-0.0029
		2251	-0.0218693	-0.0044
		2250	-0.0217387	-0.006
		2249	-0.0218693	-0.0077
		2248	-0.0222611	-0.0097
		2247	-0.0231747	-0.0119
		2246	-0.0243484	-0.0142
		2245	-0.0257815	-0.0166
		2244	-0.0274731	-0.0191
		2243	-0.0290327	-0.0216
		2242	-0.0307201	-0.024
		2241	-0.0325349	-0.0262
		2240	-0.0342178	-0.0281
		2239	-0.0357693	-0.0296
		2238	-0.0370608	-0.0306
		2237	-0.0380931	-0.0312
		2236	-0.0387379	-0.0314
		2235	-0.0391246	-0.0312
		2234	-0.0392535	-0.0308
		2233	-0.0392535	-0.0303
		2232	-0.0391246	-0.0296
		2231	-0.0388668	-0.029
		2230	-0.038609	-0.0285
		2229	-0.0383511	-0.0281
		2228	-0.0382221	-0.0277
		2227	-0.0382221	-0.0275
		2226	-0.03848	-0.0272
		2225	-0.038609	-0.0271
		2224	-0.0387379	-0.027
		2223	-0.0388668	-0.0269
		2222	-0.0388668	-0.0267
		2221	-0.0388668	-0.0266
		2220	-0.0389957	-0.0265
		2219	-0.0391246	-0.0264
		2218	-0.0392535	-0.0263
		2217	-0.0393823	-0.0261
		2216	-0.0393823	-0.0259
		2215	-0.0393823	-0.0256
		2214	-0.0391246	-0.0252
		2213	-0.0387379	-0.0248
		2212	-0.0382221	-0.0244
		2211	-0.0378351	-0.024
		2210	-0.037319	-0.0235
		2209	-0.0369317	-0.0231
		2208	-0.0365444	-0.0226
		2207	-0.0362861	-0.022
		2206	-0.0361569	-0.0215
		2205	-0.0360277	-0.021
		2204	-0.0358985	-0.0205
		2203	-0.0356401	-0.02
		2202	-0.0353816	-0.0196
		2201	-0.0349938	-0.0191
		2200	-0.0346058	-0.0188
		2199	-0.0340884	-0.0185
		2198	-0.0338296	-0.0182
		2197	-0.0337002	-0.018
		2196	-0.0335708	-0.0177
		2195	-0.0334413	-0.0173
		2194	-0.0329234	-0.017
		2193	-0.0322758	-0.0167
		2192	-0.031887	-0.0166
		2191	-0.0316278	-0.0165
		2190	-0.0316278	-0.0165
		2189	-0.031887	-0.0165
		2188	-0.0322758	-0.0164
		2187	-0.0329234	-0.0164
		2186	-0.0337002	-0.0163
		2185	-0.0342178	-0.0162
		2184	-0.0342178	-0.016
		2183	-0.033959	-0.0155
		2182	-0.0334413	-0.015
		2181	-0.0327939	-0.0143
		2180	-0.0322758	-0.0135
		2179	-0.0316278	-0.0129
		2178	-0.0312389	-0.0123
		2177	-0.0311092	-0.0118
		2176	-0.0309795	-0.0113
		2175	-0.0308498	-0.0108
		2174	-0.0304607	-0.0103
		2173	-0.0300714	-0.0099
		2172	-0.0298118	-0.0095
		2171	-0.0295521	-0.0092
		2170	-0.0291626	-0.009
		2169	-0.028643	-0.0088
		2168	-0.0281232	-0.0088
		2167	-0.0278632	-0.0088
		2166	-0.0277332	-0.0089
		2165	-0.0278632	-0.0089
		2164	-0.0282531	-0.009
		2163	-0.028643	-0.0091
		2162	-0.0287729	-0.0093
		2161	-0.0289028	-0.0095
		2160	-0.0287729	-0.0097
		2159	-0.0287729	-0.0097
		2158	-0.028643	-0.0098
		2157	-0.028643	-0.0099
		2156	-0.0287729	-0.01
		2155	-0.0289028	-0.0102
		2154	-0.0289028	-0.0103
		2153	-0.0289028	-0.0103
		2152	-0.028643	-0.0103
		2151	-0.0282531	-0.0103
		2150	-0.0279932	-0.0104
		2149	-0.0278632	-0.0104
		2148	-0.0278632	-0.0104
		2147	-0.0277332	-0.0104
		2146	-0.0277332	-0.0104
		2145	-0.0278632	-0.0104
		2144	-0.0281232	-0.0104
		2143	-0.0282531	-0.0104
		2142	-0.0282531	-0.0105
		2141	-0.0281232	-0.0106
		2140	-0.0281232	-0.0107
		2139	-0.0281232	-0.0108
		2138	-0.0281232	-0.0108
		2137	-0.0279932	-0.0108
		2136	-0.0278632	-0.0108
		2135	-0.0277332	-0.0108
		2134	-0.0276032	-0.011
		2133	-0.0274731	-0.0113
		2132	-0.0274731	-0.0117
		2131	-0.0277332	-0.0122
		2130	-0.0281232	-0.0128
		2129	-0.028643	-0.0134
		2128	-0.0291626	-0.014
		2127	-0.029682	-0.0146
		2126	-0.0300714	-0.0151
		2125	-0.0304607	-0.0155
		2124	-0.0305904	-0.0157
		2123	-0.0304607	-0.0158
		2122	-0.0302011	-0.0158
		2121	-0.0298118	-0.0157
		2120	-0.0295521	-0.0156
		2119	-0.0294223	-0.0155
		2118	-0.0292924	-0.0155
		2117	-0.0291626	-0.0155
		2116	-0.0290327	-0.0155
		2115	-0.0289028	-0.0156
		2114	-0.0287729	-0.0158
		2113	-0.028643	-0.016
		2112	-0.028513	-0.0162
		2111	-0.028513	-0.0165
		2110	-0.028643	-0.0168
		2109	-0.0287729	-0.0172
		2108	-0.0287729	-0.0176
		2107	-0.0289028	-0.0181
		2106	-0.0291626	-0.0187
		2105	-0.0294223	-0.0192
		2104	-0.0299416	-0.0198
		2103	-0.0304607	-0.0204
		2102	-0.0311092	-0.021
		2101	-0.0317574	-0.0216
		2100	-0.0324054	-0.0222
		2099	-0.0330529	-0.0229
		2098	-0.0338296	-0.0237
		2097	-0.0344765	-0.0246
		2096	-0.0352523	-0.0255
		2095	-0.0358985	-0.0264
		2094	-0.0365444	-0.0273
		2093	-0.037448	-0.0281
		2092	-0.03848	-0.0288
		2091	-0.0395112	-0.0296
		2090	-0.0406703	-0.0303
		2089	-0.0418283	-0.031
		2088	-0.0431139	-0.0318
		2087	-0.0445265	-0.0326
		2086	-0.0460658	-0.0334
		2085	-0.0477313	-0.0341
		2084	-0.0491389	-0.0346
		2083	-0.0504173	-0.0348
		2082	-0.0513113	-0.0347
		2081	-0.051822	-0.0341
		2080	-0.051822	-0.0331
		2079	-0.051439	-0.0319
		2078	-0.0508005	-0.0305
		2077	-0.0497782	-0.0289
		2076	-0.0484993	-0.0272
		2075	-0.0472191	-0.0254
		2074	-0.0458094	-0.0237
		2073	-0.0445265	-0.022
		2072	-0.0432423	-0.0204
		2071	-0.0419569	-0.0188
		2070	-0.0406703	-0.0174
		2069	-0.0393823	-0.0161
		2068	-0.0383511	-0.0148
		2067	-0.0375771	-0.0137
		2066	-0.0366735	-0.0126
		2065	-0.0356401	-0.0117
		2064	-0.0346058	-0.0108
		2063	-0.0338296	-0.01
		2062	-0.0330529	-0.0093
		2061	-0.0325349	-0.0087
		2060	-0.0322758	-0.0081
		2059	-0.0320166	-0.0077
		2058	-0.0317574	-0.0072
		2057	-0.0314982	-0.0068
		2056	-0.0312389	-0.0064
		2055	-0.0308498	-0.006
		2054	-0.0304607	-0.0055
		2053	-0.0300714	-0.0052
		2052	-0.0295521	-0.0048
		2051	-0.0290327	-0.0045
		2050	-0.028643	-0.0042
		2049	-0.028513	-0.0039
		2048	-0.028513	-0.0037
		2047	-0.028513	-0.0034
		2046	-0.0283831	-0.0032
		2045	-0.0279932	-0.003
		2044	-0.0276032	-0.0028
		2043	-0.0273431	-0.0026
		2042	-0.027213	-0.0025
		2041	-0.0273431	-0.0024
		2040	-0.0273431	-0.0022
		2039	-0.0273431	-0.0021
		2038	-0.027213	-0.002
		2037	-0.027213	-0.0018
		2036	-0.027213	-0.0016
		2035	-0.0270829	-0.0014
		2034	-0.0268228	-0.0013
		2033	-0.0265625	-0.0012
		2032	-0.0264324	-0.0011
		2031	-0.0264324	-0.001
		2030	-0.0265625	-0.0009
		2029	-0.0265625	-0.0008
		2028	-0.0264324	-0.0006
		2027	-0.0264324	-0.0005
		2026	-0.0264324	-0.0003
		2025	-0.0265625	-0.0002
		2024	-0.0265625	-0.0001
		2023	-0.0264324	-0.0001
		2022	-0.0260419	-0.0001
		2021	-0.0256513	0
		2020	-0.0252606	0
		2019	-0.0251303	0.0001
		2018	-0.025	0.0001
		2017	-0.0248697	0.0001
		2016	-0.0248697	0.0002
		2015	-0.0248697	0.0003
		2014	-0.0248697	0.0003
		2013	-0.0247394	0.0004
		2012	-0.0247394	0.0005
		2011	-0.0248697	0.0006
		2010	-0.025	0.0006
		2009	-0.0253908	0.0007
		2008	-0.0256513	0.0007
		2007	-0.0259117	0.0007
		2006	-0.0260419	0.0007
		2005	-0.0260419	0.0008
		2004	-0.0257815	0.0009
		2003	-0.0256513	0.0009
		2002	-0.025521	0.001
[truncated: 802 more rows]

## Sheet: Figcb
				Yield	St.Dev.
			LiNRR	0.630432	0.0797588
			LiNRR + PMR	1.8426	0.0966048
			LiNRR + PMR(H2)	0.838594	0.100038

## Sheet: Fig S4
		NH4BF4 Concentration (mM)	INH4/IMA	Calculated CNH4 (mM)
		30	22.2233	29.6311
		10	9.67897	12.9053
		5	4.4186	5.89147
		2	1.66263	2.21684
		1	0.795667	1.06089
		0.5	0.411467	0.548622
		0.2	0.1463	0.195067

## Sheet: Fig S5
		2 theta	intensity
		10	38
		10.02	28
		10.04	40
		10.06	39
		10.08	23
		10.1	38
		10.12	23
		10.14	29
		10.16	26
		10.18	39
		10.2	34
		10.22	37
		10.24	32
		10.26	33
		10.28	25
		10.3	32
		10.32	35
		10.34	28
		10.36	34
		10.38	30
		10.4	29
		10.42	28
		10.44	29
		10.46	30
		10.48	41
		10.5	28
		10.52	36
		10.54	33
		10.56	25
		10.58	25
		10.6	23
		10.62	31
		10.64	32
		10.66	34
		10.68	32
		10.7	35
		10.72	26
		10.74	33
		10.76	33
		10.78	45
		10.8	26
		10.82	29
		10.84	24
		10.86	37
		10.88	33
		10.9	41
		10.92	32
		10.94	39
		10.96	18
		10.98	32
		11	30
		11.02	31
		11.04	22
		11.06	28
		11.08	35
		11.1	40
		11.12	28
		11.14	50
		11.16	39
		11.18	25
		11.2	27
		11.22	34
		11.24	30
		11.26	33
		11.28	35
		11.3	39
		11.32	23
		11.34	35
		11.36	31
		11.38	40
		11.4	28
		11.42	33
		11.44	42
		11.46	41
		11.48	29
		11.5	31
		11.52	35
		11.54	33
		11.56	21
		11.58	29
		11.6	27
		11.62	39
		11.64	32
		11.66	41
		11.68	29
		11.7	49
		11.72	35
		11.74	34
		11.76	25
		11.78	28
		11.8	24
		11.82	29
		11.84	31
		11.86	37
		11.88	33
		11.9	35
		11.92	30
		11.94	38
		11.96	36
		11.98	40
		12	31
		12.02	32
		12.04	32
		12.06	33
		12.08	35
		12.1	35
		12.12	38
		12.14	36
		12.16	25
		12.18	38
		12.2	29
		12.22	38
		12.24	35
		12.26	32
		12.28	26
		12.3	46
		12.32	29
		12.34	39
		12.36	30
		12.38	38
		12.4	31
		12.42	34
		12.44	23
		12.46	38
		12.48	42
		12.5	39
		12.52	27
		12.54	41
		12.56	34
		12.58	31
		12.6	28
		12.62	42
		12.64	30
		12.66	43
		12.68	37
		12.7	49
		12.72	33
		12.74	36
		12.76	27
		12.78	55
		12.8	32
		12.82	34
		12.84	34
		12.86	31
		12.88	35
		12.9	35
		12.92	24
		12.94	38
		12.96	39
		12.98	42
		13	29
		13.02	48
		13.04	33
		13.06	36
		13.08	34
		13.1	50
		13.12	34
		13.14	38
		13.16	37
		13.18	48
		13.2	39
		13.22	51
		13.24	44
		13.26	53
		13.28	44
		13.3	65
		13.32	49
		13.34	70
		13.36	38
		13.38	71
		13.4	55
		13.42	71
		13.44	55
		13.46	67
		13.48	66
		13.5	76
		13.52	72
		13.54	70
		13.56	71
		13.58	106
		13.6	81
		13.62	105
		13.64	93
		13.66	128
		13.68	91
		13.7	128
		13.72	134
		13.74	160
		13.76	142
		13.78	179
		13.8	125
		13.82	187
		13.84	150
		13.86	201
		13.88	166
		13.9	236
		13.92	155
		13.94	239
		13.96	197
		13.98	230
		14	162
		14.02	246
		14.04	195
		14.06	290
		14.08	176
		14.1	230
		14.12	178
		14.14	231
		14.16	187
		14.18	260
		14.2	173
		14.22	244
		14.24	151
		14.26	221
		14.28	158
		14.3	186
		14.32	117
		14.34	163
		14.36	128
		14.38	171
		14.4	105
		14.42	152
		14.44	106
		14.46	138
		14.48	99
		14.5	114
		14.52	84
		14.54	114
		14.56	79
		14.58	104
		14.6	70
		14.62	94
		14.64	78
		14.66	71
		14.68	67
		14.7	84
		14.72	70
		14.74	80
		14.76	59
		14.78	71
		14.8	46
		14.82	86
		14.84	69
		14.86	58
		14.88	66
		14.9	65
		14.92	60
		14.94	81
		14.96	45
		14.98	65
		15	46
		15.02	74
		15.04	53
		15.06	52
		15.08	41
		15.1	67
		15.12	38
		15.14	62
		15.16	53
		15.18	73
		15.2	64
		15.22	60
		15.24	63
		15.26	80
		15.28	57
		15.3	59
		15.32	65
		15.34	72
		15.36	55
		15.38	66
		15.4	51
		15.42	85
		15.44	58
		15.46	60
		15.48	56
		15.5	76
		15.52	63
		15.54	89
		15.56	67
		15.58	80
		15.6	59
		15.62	84
		15.64	78
		15.66	85
		15.68	46
		15.7	78
		15.72	72
		15.74	82
		15.76	66
		15.78	82
		15.8	71
		15.82	100
		15.84	78
		15.86	77
		15.88	84
		15.9	106
		15.92	86
		15.94	104
		15.96	90
		15.98	110
		16	88
		16.02	97
		16.04	108
		16.06	123
		16.08	109
		16.1	114
		16.12	120
		16.14	133
		16.16	114
		16.18	139
		16.2	119
		16.22	125
		16.24	163
		16.26	144
		16.28	165
		16.3	185
		16.32	173
		16.34	189
		16.36	175
		16.38	222
		16.4	186
		16.42	242
		16.44	237
		16.46	273
		16.48	248
		16.5	293
		16.52	294
		16.54	317
		16.56	359
		16.58	384
		16.6	391
		16.62	404
		16.64	440
		16.66	418
		16.68	495
		16.7	533
		16.72	528
		16.74	566
		16.76	540
		16.78	608
		16.8	568
		16.82	602
		16.84	592
		16.86	594
		16.88	594
		16.9	660
		16.92	619
		16.94	630
		16.96	604
		16.98	555
		17	536
		17.02	604
		17.04	502
		17.06	588
		17.08	465
		17.1	479
		17.12	432
		17.14	506
		17.16	346
		17.18	396
		17.2	357
		17.22	338
		17.24	309
		17.26	317
		17.28	273
		17.3	255
		17.32	231
		17.34	237
		17.36	192
		17.38	217
		17.4	171
		17.42	182
		17.44	171
		17.46	186
		17.48	140
		17.5	149
		17.52	142
		17.54	122
		17.56	115
		17.58	100
		17.6	84
		17.62	98
		17.64	87
		17.66	99
		17.68	80
		17.7	85
		17.72	71
		17.74	100
		17.76	70
		17.78	74
		17.8	64
		17.82	69
		17.84	69
		17.86	66
		17.88	64
		17.9	60
		17.92	75
		17.94	53
		17.96	57
		17.98	55
		18	53
		18.02	54
		18.04	55
		18.06	55
		18.08	60
		18.1	52
		18.12	53
		18.14	68
		18.16	64
		18.18	50
		18.2	65
		18.22	68
		18.24	58
		18.26	62
		18.28	59
		18.3	58
		18.32	64
		18.34	59
		18.36	60
		18.38	85
		18.4	74
		18.42	75
		18.44	69
		18.46	72
		18.48	63
		18.5	61
		18.52	86
		18.54	74
		18.56	72
		18.58	63
		18.6	77
		18.62	84
		18.64	77
		18.66	77
		18.68	63
		18.7	72
		18.72	71
		18.74	71
		18.76	61
		18.78	51
		18.8	59
		18.82	57
		18.84	53
		18.86	41
		18.88	48
		18.9	53
		18.92	58
		18.94	43
		18.96	49
		18.98	43
		19	52
		19.02	50
		19.04	36
		19.06	42
		19.08	44
		19.1	48
		19.12	46
		19.14	42
		19.16	36
		19.18	38
		19.2	32
		19.22	31
		19.24	43
		19.26	36
		19.28	34
		19.3	44
		19.32	32
		19.34	29
		19.36	33
		19.38	25
		19.4	48
		19.42	29
		19.44	48
		19.46	29
		19.48	44
		19.5	37
		19.52	38
		19.54	30
		19.56	40
		19.58	37
		19.6	29
		19.62	35
		19.64	32
		19.66	27
		19.68	35
		19.7	35
		19.72	36
		19.74	40
		19.76	39
		19.78	32
		19.8	23
		19.82	39
		19.84	29
		19.86	31
		19.88	38
		19.9	56
		19.92	36
		19.94	43
		19.96	53
		19.98	45
		20	41
		20.02	51
		20.04	61
		20.06	61
		20.08	72
		20.1	54
		20.12	65
		20.14	63
		20.16	70
		20.18	72
		20.2	75
		20.22	78
		20.24	61
		20.26	71
		20.28	76
		20.3	64
		20.32	58
		20.34	49
		20.36	53
		20.38	57
		20.4	46
		20.42	39
		20.44	50
		20.46	36
		20.48	34
		20.5	33
		20.52	40
		20.54	34
		20.56	41
		20.58	35
		20.6	36
		20.62	38
		20.64	37
		20.66	34
		20.68	30
		20.7	27
		20.72	28
		20.74	27
		20.76	40
		20.78	40
		20.8	45
		20.82	24
		20.84	39
		20.86	42
		20.88	38
		20.9	29
		20.92	33
		20.94	37
		20.96	40
		20.98	27
		21	34
		21.02	40
		21.04	32
		21.06	22
		21.08	39
		21.1	40
		21.12	39
		21.14	32
		21.16	43
		21.18	30
		21.2	43
		21.22	35
		21.24	29
		21.26	37
		21.28	33
		21.3	28
		21.32	41
		21.34	25
		21.36	30
		21.38	27
		21.4	39
		21.42	24
		21.44	37
		21.46	22
		21.48	45
		21.5	38
		21.52	39
		21.54	30
		21.56	31
		21.58	34
		21.6	31
		21.62	28
		21.64	31
		21.66	29
		21.68	32
		21.7	32
		21.72	31
		21.74	23
		21.76	25
		21.78	34
		21.8	34
		21.82	33
		21.84	37
		21.86	39
		21.88	42
		21.9	29
		21.92	31
		21.94	15
		21.96	40
		21.98	23
		22	37
		22.02	35
		22.04	26
		22.06	36
		22.08	34
		22.1	26
		22.12	33
		22.14	22
		22.16	24
		22.18	31
		22.2	29
		22.22	28
		22.24	28
		22.26	29
		22.28	25
		22.3	23
		22.32	28
		22.34	30
		22.36	29
		22.38	30
		22.4	34
		22.42	29
		22.44	31
		22.46	27
		22.48	18
		22.5	22
		22.52	36
		22.54	22
		22.56	26
		22.58	22
		22.6	27
		22.62	25
		22.64	23
		22.66	24
		22.68	27
		22.7	25
		22.72	41
		22.74	24
		22.76	38
		22.78	38
		22.8	30
		22.82	20
		22.84	41
		22.86	21
		22.88	30
		22.9	22
		22.92	25
		22.94	26
		22.96	45
		22.98	34
		23	32
		23.02	31
		23.04	30
		23.06	35
		23.08	27
		23.1	25
		23.12	29
		23.14	37
		23.16	28
		23.18	35
		23.2	40
		23.22	24
		23.24	38
		23.26	27
		23.28	43
		23.3	24
		23.32	34
		23.34	35
		23.36	34
		23.38	23
		23.4	34
		23.42	18
		23.44	34
		23.46	26
		23.48	30
		23.5	36
		23.52	37
		23.54	35
		23.56	32
		23.58	23
		23.6	49
		23.62	30
		23.64	22
		23.66	34
		23.68	33
		23.7	36
		23.72	36
		23.74	38
		23.76	33
		23.78	36
		23.8	43
		23.82	32
		23.84	33
		23.86	34
		23.88	43
		23.9	40
		23.92	51
		23.94	40
		23.96	39
		23.98	35
		24	40
		24.02	36
		24.04	43
		24.06	37
		24.08	48
		24.1	49
		24.12	57
		24.14	40
		24.16	62
		24.18	40
		24.2	45
		24.22	50
		24.24	46
		24.26	33
		24.28	50
		24.3	35
		24.32	29
		24.34	25
		24.36	38
		24.38	28
		24.4	38
		24.42	31
		24.44	42
		24.46	28
		24.48	32
		24.5	31
		24.52	34
		24.54	20
		24.56	28
		24.58	19
		24.6	37
		24.62	33
		24.64	37
		24.66	26
		24.68	41
		24.7	27
		24.72	36
		24.74	28
		24.76	39
		24.78	16
		24.8	44
		24.82	29
		24.84	35
		24.86	24
		24.88	43
		24.9	23
		24.92	45
		24.94	37
		24.96	56
		24.98	22
		25	46
		25.02	27
		25.04	57
		25.06	23
		25.08	54
		25.1	35
		25.12	53
		25.14	22
		25.16	72
		25.18	27
		25.2	65
		25.22	31
		25.24	72
		25.26	34
		25.28	76
		25.3	44
		25.32	83
		25.34	41
		25.36	96
		25.38	52
		25.4	85
		25.42	49
		25.44	107
		25.46	41
		25.48	106
		25.5	31
		25.52	74
		25.54	44
		25.56	94
		25.58	41
		25.6	77
		25.62	32
		25.64	84
		25.66	22
		25.68	80
		25.7	31
		25.72	83
		25.74	27
		25.76	74
		25.78	24
		25.8	80
		25.82	36
		25.84	71
		25.86	21
		25.88	70
		25.9	30
		25.92	55
		25.94	28
		25.96	58
		25.98	24
		26	56
		26.02	25
		26.04	44
		26.06	23
		26.08	51
		26.1	18
		26.12	31
		26.14	23
		26.16	36
		26.18	13
		26.2	40
		26.22	21
		26.24	27
		26.26	37
		26.28	31
		26.3	21
		26.32	25
		26.34	21
		26.36	40
		26.38	22
		26.4	31
		26.42	18
		26.44	34
		26.46	19
		26.48	28
		26.5	21
		26.52	28
		26.54	18
		26.56	33
		26.58	17
		26.6	26
		26.62	23
		26.64	20
		26.66	21
		26.68	25
		26.7	15
		26.72	27
		26.74	18
		26.76	21
		26.78	20
		26.8	26
		26.82	21
		26.84	19
		26.86	25
		26.88	35
		26.9	18
		26.92	26
		26.94	17
		26.96	23
		26.98	19
		27	28
		27.02	17
		27.04	22
		27.06	26
		27.08	29
		27.1	31
		27.12	25
		27.14	18
		27.16	34
		27.18	19
		27.2	25
		27.22	27
		27.24	34
		27.26	25
		27.28	20
		27.3	28
		27.32	24
		27.34	15
		27.36	28
		27.38	15
		27.4	24
		27.42	23
		27.44	18
		27.46	16
		27.48	30
		27.5	17
		27.52	26
		27.54	23
		27.56	18
		27.58	20
		27.6	25
		27.62	19
		27.64	25
		27.66	19
		27.68	24
		27.7	20
		27.72	24
		27.74	16
		27.76	23
		27.78	16
		27.8	32
		27.82	14
		27.84	22
		27.86	17
		27.88	34
		27.9	18
		27.92	27
		27.94	20
		27.96	20
		27.98	24
		28	24
		28.02	23
		28.04	21
		28.06	21
		28.08	27
		28.1	21
		28.12	24
		28.14	18
		28.16	30
		28.18	13
		28.2	25
		28.22	23
		28.24	30
		28.26	21
		28.28	28
		28.3	21
		28.32	32
		28.34	20
		28.36	26
		28.38	16
		28.4	30
		28.42	26
		28.44	31
		28.46	21
		28.48	25
		28.5	14
		28.52	19
		28.54	30
		28.56	25
		28.58	25
		28.6	31
		28.62	21
		28.64	19
		28.66	23
		28.68	18
		28.7	13
		28.72	35
		28.74	22
		28.76	19
		28.78	19
		28.8	30
		28.82	23
		28.84	23
		28.86	21
		28.88	23
		28.9	23
		28.92	18
		28.94	14
		28.96	20
		28.98	16
		29	21
		29.02	24
		29.04	26
		29.06	16
		29.08	26
		29.1	40
		29.12	24
		29.14	22
		29.16	28
		29.18	28
		29.2	33
		29.22	30
		29.24	29
		29.26	37
		29.28	28
		29.3	26
		29.32	36
		29.34	31
		29.36	37
		29.38	47
		29.4	52
		29.42	52
		29.44	58
		29.46	74
		29.48	65
		29.5	74
		29.52	73
		29.54	73
		29.56	92
		29.58	96
		29.6	108
		29.62	108
		29.64	127
		29.66	161
		29.68	147
		29.7	191
		29.72	205
		29.74	215
		29.76	178
		29.78	235
		29.8	201
		29.82	250
		29.84	208
		29.86	250
		29.88	176
		29.9	236
		29.92	141
		29.94	208
		29.96	157
		29.98	163
		30	121
		30.02	134
		30.04	87
		30.06	81
		30.08	68
		30.1	83
		30.12	61
		30.14	58
		30.16	57
		30.18	55
		30.2	45
		30.22	53
		30.24	41
		30.26	41
		30.28	48
		30.3	47
		30.32	37
		30.34	47
		30.36	50
		30.38	39
		30.4	42
		30.42	36
		30.44	43
		30.46	36
		30.48	44
		30.5	43
		30.52	36
		30.54	44
		30.56	31
		30.58	37
		30.6	36
		30.62	35
		30.64	40
		30.66	42
		30.68	51
		30.7	36
		30.72	41
		30.74	38
		30.76	34
		30.78	39
		30.8	33
		30.82	28
		30.84	49
		30.86	51
		30.88	40
		30.9	34
		30.92	43
		30.94	48
		30.96	53
		30.98	40
		31	51
		31.02	36
		31.04	43
		31.06	45
		31.08	53
		31.1	52
		31.12	42
		31.14	52
		31.16	59
		31.18	53
		31.2	52
		31.22	63
		31.24	65
		31.26	66
		31.28	73
		31.3	62
		31.32	69
		31.34	74
		31.36	70
		31.38	79
		31.4	95
		31.42	69
		31.44	92
		31.46	81
		31.48	107
		31.5	101
		31.52	114
		31.54	92
		31.56	126
		31.58	130
		31.6	149
		31.62	146
		31.64	124
		31.66	153
		31.68	148
		31.7	159
		31.72	150
		31.74	146
		31.76	164
		31.78	142
		31.8	157
		31.82	160
		31.84	132
		31.86	122
		31.88	132
		31.9	117
		31.92	123
		31.94	111
		31.96	96
		31.98	121
		32	85
		32.02	106
		32.04	77
		32.06	88
		32.08	84
		32.1	110
		32.12	97
		32.14	103
		32.16	113
		32.18	115
		32.2	127
		32.22	120
		32.24	110
		32.26	139
		32.28	130
		32.3	144
		32.32	159
		32.34	143
		32.36	165
		32.38	167
		32.4	175
		32.42	150
		32.44	167
		32.46	156
		32.48	168
		32.5	159
		32.52	146
		32.54	153
		32.56	149
		32.58	154
		32.6	123
		32.62	166
		32.64	115
		32.66	147
		32.68	118
		32.7	125
		32.72	87
		32.74	84
		32.76	80
		32.78	89
		32.8	61
		32.82	61
		32.84	58
		32.86	58
		32.88	50
		32.9	62
		32.92	54
		32.94	56
		32.96	56
		32.98	54
		33	53
		33.02	37
		33.04	70
		33.06	76
		33.08	68
		33.1	81
		33.12	108
		33.14	105
		33.16	124
		33.18	146
		33.2	167
		33.22	206
		33.24	204
		33.26	225
		33.28	238
		33.3	264
		33.32	258
		33.34	273
		33.36	237
		33.38	298
		33.4	206
		33.42	257
		33.44	188
		33.46	210
		33.48	135
		33.5	157
		33.52	126
		33.54	127
		33.56	76
		33.58	70
		33.6	57
		33.62	52
		33.64	41
		33.66	43
		33.68	26
		33.7	40
		33.72	36
		33.74	31
		33.76	40
		33.78	29
		33.8	29
		33.82	28
		33.84	33
		33.86	27
		33.88	26
		33.9	30
		33.92	32
		33.94	26
		33.96	35
		33.98	27
		34	28
		34.02	30
		34.04	13
		34.06	28
		34.08	25
		34.1	23
		34.12	26
		34.14	31
		34.16	18
		34.18	23
		34.2	24
		34.22	15
		34.24	34
		34.26	26
		34.28	33
		34.3	29
		34.32	28
		34.34	42
		34.36	31
		34.38	25
		34.4	27
		34.42	32
		34.44	27
		34.46	31
		34.48	33
		34.5	34
		34.52	43
		34.54	53
		34.56	48
		34.58	45
		34.6	51
		34.62	63
		34.64	50
		34.66	67
		34.68	52
		34.7	71
		34.72	45
		34.74	45
		34.76	34
		34.78	48
		34.8	28
		34.82	31
		34.84	20
		34.86	31
		34.88	31
		34.9	18
		34.92	19
		34.94	21
		34.96	19
		34.98	25
		35	21
		35.02	32
		35.04	23
		35.06	17
		35.08	28
		35.1	22
		35.12	21
		35.14	32
		35.16	26
		35.18	31
		35.2	29
		35.22	24
		35.24	32
		35.26	29
		35.28	33
		35.3	26
		35.32	37
		35.34	28
		35.36	36
		35.38	50
		35.4	37
		35.42	46
		35.44	45
		35.46	39
		35.48	46
		35.5	56
		35.52	51
		35.54	43
		35.56	47
		35.58	51
		35.6	47
		35.62	53
		35.64	33
		35.66	54
		35.68	36
		35.7	33
		35.72	37
		35.74	21
		35.76	28
		35.78	30
		35.8	29
		35.82	37
		35.84	27
		35.86	39
		35.88	22
		35.9	28
		35.92	25
		35.94	18
		35.96	23
		35.98	28
		36	24
		36.02	24
		36.04	29
		36.06	22
		36.08	23
		36.1	25
		36.12	31
		36.14	22
		36.16	45
		36.18	25
		36.2	31
		36.22	44
		36.24	33
		36.26	29
		36.28	36
		36.3	38
		36.32	39
		36.34	39
		36.36	40
		36.38	31
		36.4	46
		36.42	57
		36.44	47
		36.46	53
		36.48	55
		36.5	74
		36.52	67
		36.54	85
		36.56	92
		36.58	115
		36.6	116
		36.62	129
		36.64	121
		36.66	153
		36.68	128
		36.7	152
		36.72	122
		36.74	160
		36.76	152
		36.78	162
		36.8	158
		36.82	139
		36.84	126
		36.86	169
		36.88	106
		36.9	113
		36.92	119
		36.94	119
		36.96	121
		36.98	148
		37	120
		37.02	124
		37.04	138
		37.06	149
		37.08	143
		37.1	145
		37.12	149
		37.14	154
		37.16	117
		37.18	126
		37.2	121
		37.22	123
		37.24	131
		37.26	114
		37.28	99
		37.3	124
		37.32	95
		37.34	125
		37.36	94
		37.38	86
		37.4	70
		37.42	84
		37.44	72
		37.46	78
		37.48	64
		37.5	68
		37.52	52
		37.54	45
		37.56	59
		37.58	57
		37.6	59
		37.62	57
		37.64	33
		37.66	43
		37.68	56
		37.7	44
		37.72	48
		37.74	34
		37.76	40
		37.78	60
		37.8	47
		37.82	38
		37.84	38
		37.86	43
		37.88	52
		37.9	46
		37.92	56
		37.94	44
		37.96	50
		37.98	58
		38	72
		38.02	43
		38.04	64
		38.06	53
		38.08	73
		38.1	50
		38.12	77
		38.14	61
		38.16	88
		38.18	66
		38.2	99
		38.22	72
		38.24	105
		38.26	90
		38.28	155
		38.3	99
		38.32	131
		38.34	95
		38.36	150
		38.38	111
		38.4	167
		38.42	127
		38.44	147
		38.46	145
		38.48	163
		38.5	139
		38.52	155
		38.54	149
		38.56	143
		38.58	148
		38.6	133
		38.62	118
		38.64	133
		38.66	115
		38.68	109
		38.7	99
		38.72	85
		38.74	87
		38.76	86
		38.78	80
		38.8	75
		38.82	71
		38.84	77
		38.86	61
		38.88	87
		38.9	58
		38.92	64
		38.94	45
		38.96	65
		38.98	70
		39	72
		39.02	79
		39.04	77
		39.06	76
		39.08	81
		39.1	84
		39.12	56
		39.14	78
		39.16	79
		39.18	94
		39.2	81
		39.22	94
		39.24	94
		39.26	92
		39.28	85
		39.3	84
		39.32	88
		39.34	85
		39.36	94
		39.38	92
		39.4	103
		39.42	85
		39.44	100
		39.46	88
		39.48	110
		39.5	83
		39.52	95
		39.54	82
		39.56	99
		39.58	80
		39.6	93
		39.62	89
		39.64	102
		39.66	111
		39.68	94
		39.7	103
		39.72	108
		39.74	139
		39.76	136
		39.78	115
		39.8	160
		39.82	162
		39.84	176
		39.86	156
		39.88	152
		39.9	159
		39.92	199
		39.94	160
		39.96	155
		39.98	145
		40	164
		40.02	138
		40.04	121
		40.06	99
		40.08	119
		40.1	87
		40.12	79
		40.14	82
		40.16	73
		40.18	86
		40.2	68
		40.22	73
		40.24	57
		40.26	64
		40.28	55
		40.3	52
		40.32	63
		40.34	51
		40.36	60
		40.38	45
		40.4	42
		40.42	48
		40.44	43
		40.46	37
		40.48	40
		40.5	34
		40.52	46
		40.54	34
		40.56	43
		40.58	26
		40.6	49
		40.62	38
		40.64	31
		40.66	44
		40.68	50
		40.7	28
		40.72	57
		40.74	44
		40.76	49
		40.78	34
		40.8	69
		40.82	45
		40.84	60
		40.86	54
		40.88	70
		40.9	56
		40.92	65
		40.94	56
		40.96	68
		40.98	56
		41	61
		41.02	42
		41.04	74
		41.06	46
		41.08	51
		41.1	49
		41.12	47
		41.14	47
		41.16	53
		41.18	51
		41.2	51
		41.22	49
		41.24	36
		41.26	35
		41.28	39
		41.3	28
		41.32	32
		41.34	34
		41.36	33
		41.38	35
		41.4	32
		41.42	38
		41.44	30
		41.46	32
		41.48	39
		41.5	37
		41.52	28
		41.54	27
		41.56	32
		41.58	15
		41.6	29
		41.62	21
		41.64	24
		41.66	23
		41.68	26
		41.7	28
		41.72	23
		41.74	21
		41.76	20
		41.78	32
		41.8	19
		41.82	22
		41.84	28
		41.86	16
		41.88	23
		41.9	17
		41.92	21
		41.94	26
		41.96	30
		41.98	26
		42	32
		42.02	31
		42.04	26
		42.06	31
		42.08	25
		42.1	31
		42.12	34
		42.14	30
		42.16	33
		42.18	25
		42.2	27
		42.22	30
		42.24	44
		42.26	31
		42.28	39
		42.3	31
		42.32	57
		42.34	42
		42.36	45
		42.38	50
		42.4	47
		42.42	53
		42.44	75
		42.46	41
		42.48	83
		42.5	48
		42.52	75
		42.54	53
		42.56	91
		42.58	72
		42.6	80
		42.62	56
		42.64	87
		42.66	77
		42.68	76
		42.7	68
		42.72	70
		42.74	74
		42.76	74
		42.78	70
		42.8	66
		42.82	63
		42.84	62
		42.86	56
		42.88	51
		42.9	71
		42.92	55
		42.94	52
		42.96	62
		42.98	72
		43	45
		43.02	77
		43.04	63
		43.06	71
		43.08	63
		43.1	57
		43.12	72
		43.14	50
		43.16	69
		43.18	67
		43.2	80
		43.22	64
		43.24	70
		43.26	68
		43.28	68
		43.3	66
		43.32	68
		43.34	67
		43.36	67
		43.38	70
		43.4	72
		43.42	63
		43.44	61
		43.46	65
		43.48	77
		43.5	71
		43.52	59
		43.54	52
		43.56	39
		43.58	61
		43.6	44
		43.62	37
		43.64	42
		43.66	36
		43.68	39
		43.7	19
		43.72	34
		43.74	30
		43.76	50
		43.78	25
		43.8	32
		43.82	41
		43.84	35
		43.86	37
		43.88	31
		43.9	38
		43.92	27
		43.94	39
		43.96	39
		43.98	29
		44	30
		44.02	34
		44.04	33
		44.06	26
		44.08	45
		44.1	34
		44.12	36
		44.14	41
		44.16	39
		44.18	32
		44.2	47
		44.22	38
		44.24	41
		44.26	43
		44.28	60
		44.3	32
		44.32	61
		44.34	51
		44.36	60
		44.38	59
		44.4	57
		44.42	49
		44.44	83
		44.46	55
		44.48	118
		44.5	69
		44.52	118
		44.54	69
		44.56	114
		44.58	72
		44.6	130
		44.62	95
		44.64	180
		44.66	95
		44.68	168
		44.7	105
		44.72	165
		44.74	111
		44.76	164
		44.78	112
		44.8	150
		44.82	138
		44.84	127
		44.86	133
		44.88	119
		44.9	130
		44.92	123
		44.94	123
		44.96	118
		44.98	93
		45	88
		45.02	83
		45.04	70
		45.06	74
		45.08	80
		45.1	64
		45.12	84
		45.14	56
		45.16	55
		45.18	45
		45.2	54
		45.22	55
		45.24	57
		45.26	58
		45.28	52
		45.3	59
		45.32	60
		45.34	60
		45.36	51
		45.38	71
		45.4	55
		45.42	53
		45.44	54
		45.46	51
		45.48	45
		45.5	44
		45.52	51
		45.54	55
		45.56	68
		45.58	39
		45.6	66
		45.62	38
		45.64	56
		45.66	60
		45.68	56
		45.7	47
		45.72	60
		45.74	58
		45.76	57
		45.78	57
		45.8	55
		45.82	57
		45.84	59
		45.86	71
		45.88	51
		45.9	76
		45.92	75
		45.94	74
		45.96	71
		45.98	89
		46	78
		46.02	81
		46.04	84
		46.06	103
		46.08	93
		46.1	87
		46.12	107
		46.14	97
		46.16	107
		46.18	105
		46.2	114
		46.22	152
		46.24	139
		46.26	148
		46.28	157
		46.3	165
		46.32	170
		46.34	206
		46.36	223
		46.38	216
		46.4	220
		46.42	217
		46.44	241
		46.46	237
		46.48	220
		46.5	210
		46.52	206
		46.54	226
		46.56	180
		46.58	184
		46.6	137
		46.62	155
		46.64	135
		46.66	168
		46.68	127
		46.7	102
		46.72	93
		46.74	78
		46.76	69
		46.78	52
		46.8	50
		46.82	53
		46.84	54
		46.86	49
		46.88	40
		46.9	42
		46.92	30
		46.94	41
		46.96	36
		46.98	25
		47	26
		47.02	28
		47.04	31
		47.06	35
		47.08	26
		47.1	19
		47.12	21
		47.14	22
		47.16	19
		47.18	15
		47.2	27
		47.22	14
		47.24	25
		47.26	14
		47.28	23
		47.3	21
		47.32	26
		47.34	22
		47.36	22
		47.38	25
		47.4	16
		47.42	20
		47.44	18
		47.46	16
		47.48	26
		47.5	19
		47.52	21
		47.54	21
		47.56	20
		47.58	9
		47.6	16
		47.62	28
		47.64	15
		47.66	28
		47.68	25
		47.7	13
		47.72	15
		47.74	9
		47.76	22
		47.78	15
		47.8	20
		47.82	18
		47.84	17
		47.86	19
		47.88	16
		47.9	10
		47.92	19
		47.94	18
		47.96	16
		47.98	11
		48	16
		48.02	14
		48.04	17
		48.06	8
		48.08	14
		48.1	13
		48.12	14
		48.14	19
		48.16	18
		48.18	13
		48.2	15
		48.22	17
		48.24	16
		48.26	12
		48.28	16
		48.3	22
		48.32	21
		48.34	11
		48.36	15
		48.38	20
		48.4	27
		48.42	22
		48.44	13
		48.46	13
		48.48	14
		48.5	11
		48.52	13
		48.54	18
		48.56	15
		48.58	18
		48.6	19
		48.62	11
		48.64	13
		48.66	21
		48.68	15
		48.7	21
		48.72	14
		48.74	22
		48.76	15
		48.78	13
		48.8	24
		48.82	16
		48.84	22
		48.86	26
		48.88	20
		48.9	27
		48.92	30
		48.94	23
		48.96	33
		48.98	19
		49	15
		49.02	15
		49.04	19
		49.06	17
		49.08	26
		49.1	18
		49.12	32
		49.14	30
		49.16	32
		49.18	20
		49.2	39
		49.22	33
		49.24	40
		49.26	37
		49.28	41
		49.3	31
		49.32	34
		49.34	42
		49.36	42
		49.38	33
		49.4	36
		49.42	30
		49.44	33
		49.46	23
		49.48	15
		49.5	15
		49.52	25
		49.54	27
		49.56	26
		49.58	15
		49.6	16
		49.62	22
		49.64	20
		49.66	6
		49.68	18
		49.7	13
		49.72	18
		49.74	11
		49.76	13
		49.78	11
		49.8	21
		49.82	12
		49.84	14
		49.86	17
		49.88	12
		49.9	8
		49.92	12
		49.94	11
		49.96	16
[truncated: 1,002 more rows]

[truncated: 10 more sheets: Fig S6, Fig S7, Fig S8, Fig S9, Fig S10, Fig S11, Fig S12, Fig S13, Fig S14, Fig S15]
